# Supplementary material for: Protein network prediction and topological analysis in Leishmania major as a tool for drug target selection
Source: BMC Bioinformatics. 2010 Sep 27;11:484. doi: 10.1186/1471-2105-11-484 (PMC2956735; doi:10.1186/1471-2105-11-484)
Supplement: Additional file 1 — Cytoscape network of Leishmania interactome. Leishmania major interactome in Cytoscape format with the annotation and topological metrics as Cytoscape attributes. [file 1471-2105-11-484-S1.ZIP]

Archive with 7 entries (7 files):
- CytoscapeSession-2010_09_15-02_44/total_LmjF_out_0.6--child.xgmml
- CytoscapeSession-2010_09_15-02_44/cysession.xml
- CytoscapeSession-2010_09_15-02_44/session_vizmap.props
- CytoscapeSession-2010_09_15-02_44/session_cytoscape.props
- CytoscapeSession-2010_09_15-02_44/session_bookmarks.xml
- CytoscapeSession-2010_09_15-02_44/plugins/FilterPlugin/session_filters.props
- CytoscapeSession-2010_09_15-02_44/plugins/AttributeBrowserPlugin/attributeBrowser.props
