# Supplementary material for: Protein network prediction and topological analysis in Leishmania major as a tool for drug target selection
Source: BMC Bioinformatics. 2010 Sep 27;11:484. doi: 10.1186/1471-2105-11-484 (PMC2956735; doi:10.1186/1471-2105-11-484)
Supplement: Additional file 1 — Cytoscape network of Leishmania interactome. Leishmania major interactome in Cytoscape format with the annotation and topological metrics as Cytoscape attributes. [file 1471-2105-11-484-S1.ZIP › CytoscapeSession-2010_09_15-02_44/total_LmjF_out_0.6--child.xgmml]

<?xml version="1.0" encoding="UTF-8" standalone="yes"?>
<graph label="total_LmjF_out_0.6--child" xmlns:dc="http://purl.org/dc/elements/1.1/" xmlns:xlink="http://www.w3.org/1999/xlink" xmlns:rdf="http://www.w3.org/1999/02/22-rdf-syntax-ns#" xmlns:cy="http://www.cytoscape.org" xmlns="http://www.cs.rpi.edu/XGMML"  directed="1">
  <att name="documentVersion" value="1.1"/>
  <att name="networkMetadata">
    <rdf:RDF>
      <rdf:Description rdf:about="http://www.cytoscape.org/">
        <dc:type>Protein-Protein Interaction</dc:type>
        <dc:description>N/A</dc:description>
        <dc:identifier>N/A</dc:identifier>
        <dc:date>2010-09-15 02:44:19</dc:date>
        <dc:title>total_LmjF_out_0.6--child</dc:title>
        <dc:source>http://www.cytoscape.org/</dc:source>
        <dc:format>Cytoscape-XGMML</dc:format>
      </rdf:Description>
    </rdf:RDF>
  </att>
  <att type="string" name="backgroundColor" value="#ffffff"/>
  <att type="real" name="GRAPH_VIEW_ZOOM" value="0.09341722960495256"/>
  <att type="real" name="GRAPH_VIEW_CENTER_X" value="3289.5138888888896"/>
  <att type="real" name="GRAPH_VIEW_CENTER_Y" value="2900.7638888888873"/>
  <att type="string" name="__layoutAlgorithm" value="fruchterman-rheingold" cy:hidden="true"/>
  <node label="LmjF33.2070" id="-1366">
    <att type="string" name="PFAM" value="PF07714"/>
    <att type="real" name="betweeness_score" value="328.0"/>
    <att type="real" name="connectivity_score" value="148.0"/>
    <att type="string" name="MCL_Cluster_ID" value="cl_1"/>
    <att type="string" name="ID" value="LmjF33.2070"/>
    <att type="integer" name="Double_scoring_rank" value="36"/>
    <att type="integer" name="connectivity_rank" value="58"/>
    <att type="string" name="functional_description" value="protein kinase, putative Leishmania major chr 33"/>
    <att type="integer" name="betweeness_rank" value="636"/>
    <att type="string" name="Prosite" value="PS50310"/>
    <att type="string" name="orthologue_1" value="LbrM33_V2.2350"/>
    <att type="integer" name="NCBI_GI" value="157875127"/>
    <att type="string" name="orthologue_2" value="LinJ33_V3.2190"/>
    <att type="integer" name="Entrez_GENE_ID" value="5654631"/>
    <att type="string" name="orthologue_4" value="Tc00.1047053509105.120"/>
    <att type="string" name="canonicalName" value="LmjF33.2070"/>
    <att type="string" name="orthologue_3" value="Tb10.329.0030"/>
    <att type="string" name="Exclusive_targets" value="exclusive_targets"/>
    <att type="integer" name="Degree" value="186"/>
    <att type="string" name="GO_biological_process" value="protein_modification|_|_(GO:0006464)"/>
    <att type="string" name="Uniprot_ID" value="Q4Q3Y0"/>
    <att type="real" name="AverageShortestPathLength" value="3.14871795"/>
    <att type="real" name="ClusteringCoefficient" value="0.85719268"/>
    <graphics type="ELLIPSE" h="30.0" w="70.0" x="2767.0" y="2919.0" fill="#6666ff" width="1" outline="#00ffff"/>
  </node>
  <node label="LmjF32.0780" id="-1365">
    <att type="string" name="PFAM" value="PF10647"/>
    <att type="real" name="betweeness_score" value="46.76667"/>
    <att type="real" name="connectivity_score" value="108.73333"/>
    <att type="string" name="MCL_Cluster_ID" value="cl_1"/>
    <att type="string" name="ID" value="LmjF32.0780"/>
    <att type="integer" name="connectivity_rank" value="166"/>
    <att type="string" name="functional_description" value="protein kinase, putative Leishmania major chr 32"/>
    <att type="integer" name="betweeness_rank" value="891"/>
    <att type="string" name="Prosite" value="PS50011"/>
    <att type="string" name="orthologue_1" value="LbrM32_V2.0870"/>
    <att type="integer" name="NCBI_GI" value="157873785"/>
    <att type="string" name="orthologue_2" value="LinJ32_V3.0820"/>
    <att type="integer" name="Entrez_GENE_ID" value="5656190"/>
    <att type="string" name="canonicalName" value="LmjF32.0780"/>
    <att type="string" name="orthologue_3" value="Tc00.1047053511727.230"/>
    <att type="integer" name="Degree" value="136"/>
    <att type="string" name="GO_biological_process" value="protein_modification|_|_(GO:0006464)"/>
    <att type="string" name="Uniprot_ID" value="Q4Q5K4"/>
    <att type="real" name="AverageShortestPathLength" value="3.2014652"/>
    <att type="real" name="ClusteringCoefficient" value="0.99074074"/>
    <graphics type="ELLIPSE" h="30.0" w="70.0" x="2699.0" y="3119.0" fill="#6666ff" width="1" outline="#00ffff"/>
  </node>
  <node label="LmjF32.1810" id="-1364">
    <att type="string" name="PFAM" value="PF07714"/>
    <att type="real" name="betweeness_score" value="14.06667"/>
    <att type="real" name="connectivity_score" value="87.0"/>
    <att type="string" name="MCL_Cluster_ID" value="cl_1"/>
    <att type="string" name="ID" value="LmjF32.1810"/>
    <att type="integer" name="connectivity_rank" value="277"/>
    <att type="string" name="KEGG_pathway" value="Phosphatidylinositol signaling system"/>
    <att type="string" name="functional_description" value="protein kinase, putative Leishmania major chr 32"/>
    <att type="integer" name="betweeness_rank" value="998"/>
    <att type="string" name="Prosite" value="PS50011"/>
    <att type="string" name="orthologue_1" value="LbrM32_V2.1990"/>
    <att type="integer" name="NCBI_GI" value="157874009"/>
    <att type="string" name="orthologue_2" value="LinJ32_V3.1900"/>
    <att type="string" name="KEGG_ORTHOLOGS" value="K00924"/>
    <att type="integer" name="Entrez_GENE_ID" value="5656297"/>
    <att type="string" name="orthologue_5" value="Tc00.1047053511715.20"/>
    <att type="string" name="orthologue_4" value="Tc00.1047053508445.30"/>
    <att type="string" name="canonicalName" value="LmjF32.1810"/>
    <att type="string" name="orthologue_3" value="Tb11.01.6650"/>
    <att type="integer" name="Degree" value="110"/>
    <att type="string" name="GO_biological_process" value="protein_modification|_|_(GO:0006464)"/>
    <att type="string" name="Enzyme_ID" value="ec:2.7.1.-"/>
    <att type="string" name="Uniprot_ID" value="Q4Q598"/>
    <att type="real" name="AverageShortestPathLength" value="3.21318681"/>
    <att type="real" name="ClusteringCoefficient" value="0.99933278"/>
    <graphics type="ELLIPSE" h="30.0" w="70.0" x="2983.0" y="2804.0" fill="#6666ff" width="1" outline="#00ffff"/>
  </node>
  <node label="LmjF35.1010" id="-1363">
    <att type="string" name="PFAM" value="PF10707"/>
    <att type="real" name="betweeness_score" value="4624.43333"/>
    <att type="real" name="connectivity_score" value="132.43333"/>
    <att type="string" name="MCL_Cluster_ID" value="cl_1"/>
    <att type="string" name="ID" value="LmjF35.1010"/>
    <att type="integer" name="Double_scoring_rank" value="71"/>
    <att type="integer" name="connectivity_rank" value="102"/>
    <att type="string" name="functional_description" value="casein kinase, putative Leishmania major chr 35"/>
    <att type="string" name="Human_Ortholog_ORTHOMCL" value="Human_Ortholog"/>
    <att type="integer" name="betweeness_rank" value="268"/>
    <att type="string" name="Prosite" value="PS50011"/>
    <att type="string" name="orthologue_1" value="LbrM34_V2.1000"/>
    <att type="integer" name="NCBI_GI" value="72547358"/>
    <att type="string" name="orthologue_2" value="LinJ35_V3.1030"/>
    <att type="string" name="orthologue_10" value="Tc00.1047053508541.240"/>
    <att type="string" name="KEGG_ORTHOLOGS" value="K02218"/>
    <att type="integer" name="Entrez_GENE_ID" value="3684400"/>
    <att type="string" name="orthologue_6" value="Tc00.1047053507541.30"/>
    <att type="string" name="orthologue_5" value="Tc00.1047053507305.30"/>
    <att type="string" name="orthologue_4" value="Tc00.1047053507305.20"/>
    <att type="string" name="canonicalName" value="LmjF35.1010"/>
    <att type="string" name="orthologue_3" value="Tc00.1047053504929.10"/>
    <att type="string" name="orthologue_9" value="Tc00.1047053508541.230"/>
    <att type="string" name="orthologue_8" value="Tc00.1047053508541.220"/>
    <att type="string" name="orthologue_7" value="Tc00.1047053507541.40"/>
    <att type="integer" name="Degree" value="166"/>
    <att type="string" name="GO_biological_process" value="protein_modification|_|_(GO:0006464)"/>
    <att type="string" name="Enzyme_ID" value="ec:2.7.11.1"/>
    <att type="string" name="Uniprot_ID" value="Q4FX15"/>
    <att type="real" name="AverageShortestPathLength" value="3.01025641"/>
    <att type="real" name="ClusteringCoefficient" value="0.87060971"/>
    <graphics type="ELLIPSE" h="30.0" w="70.0" x="2662.0" y="2715.0" fill="#6666ff" width="1" outline="#00ffff"/>
  </node>
  <node label="LmjF33.0320" id="-1362">
    <att type="string" name="PFAM" value="PF08399"/>
    <att type="real" name="betweeness_score" value="13782.4"/>
    <att type="real" name="connectivity_score" value="100.8"/>
    <att type="string" name="MCL_Cluster_ID" value="cl_2"/>
    <att type="string" name="ID" value="LmjF33.0320"/>
    <att type="integer" name="connectivity_rank" value="203"/>
    <att type="string" name="functional_description" value="HSP83-5  heat shock protein 83-1 Leishmania major chr 33"/>
    <att type="string" name="Human_Ortholog_ORTHOMCL" value="Human_Ortholog"/>
    <att type="integer" name="betweeness_rank" value="107"/>
    <att type="string" name="Prosite" value="PS00298"/>
    <att type="string" name="orthologue_1" value="LbrM33_V2.0340"/>
    <att type="integer" name="NCBI_GI" value="157874690"/>
    <att type="string" name="orthologue_2" value="LbrM33_V2.0350"/>
    <att type="string" name="orthologue_10" value="Tc00.1047053509105.150"/>
    <att type="string" name="KEGG_ORTHOLOGS" value="K04079"/>
    <att type="string" name="orthologue_11" value="Tc00.1047053509643.130"/>
    <att type="integer" name="Entrez_GENE_ID" value="5654413"/>
    <att type="string" name="orthologue_6" value="Tb10.26.1080"/>
    <att type="string" name="orthologue_5" value="LinJ33_V3.0370"/>
    <att type="string" name="orthologue_4" value="LinJ33_V3.0360"/>
    <att type="string" name="canonicalName" value="LmjF33.0320"/>
    <att type="string" name="orthologue_3" value="LinJ33_V3.0350"/>
    <att type="string" name="orthologue_9" value="Tc00.1047053509105.140"/>
    <att type="string" name="orthologue_8" value="Tc00.1047053507713.30"/>
    <att type="string" name="orthologue_7" value="Tc00.1047053509643.139"/>
    <att type="integer" name="Degree" value="113"/>
    <att type="string" name="GO_biological_process" value="protein_metabolism|_|_(GO:0019538)"/>
    <att type="string" name="Uniprot_ID" value="Q4Q4I6"/>
    <att type="real" name="AverageShortestPathLength" value="2.6"/>
    <att type="real" name="ClusteringCoefficient" value="0.38037295"/>
    <graphics type="ELLIPSE" h="30.0" w="70.0" x="2126.0" y="2805.0" fill="#6666ff" width="1" outline="#00ffff"/>
  </node>
  <node label="LmjF20.0110" id="-1361">
    <att type="string" name="PFAM" value="PF00162"/>
    <att type="real" name="betweeness_score" value="3.16667"/>
    <att type="real" name="connectivity_score" value="25.96667"/>
    <att type="string" name="MCL_Cluster_ID" value="cl_2"/>
    <att type="string" name="ID" value="LmjF20.0110"/>
    <att type="integer" name="connectivity_rank" value="595"/>
    <att type="string" name="KEGG_pathway" value="Biosynthesis of phenylpropanoids"/>
    <att type="string" name="functional_description" value="PGKB  phosphoglycerate kinase B, cytosolic Leishmania major chr 20"/>
    <att type="string" name="Human_Ortholog_ORTHOMCL" value="Human_Ortholog"/>
    <att type="integer" name="betweeness_rank" value="1051"/>
    <att type="string" name="Prosite" value="PS00111"/>
    <att type="string" name="orthologue_1" value="LbrM20_V2.4190"/>
    <att type="integer" name="NCBI_GI" value="157868425"/>
    <att type="string" name="orthologue_2" value="LinJ20_V3.0110"/>
    <att type="string" name="orthologue_10" value="Tc00.1047053511419.50"/>
    <att type="string" name="KEGG_ORTHOLOGS" value="K00927"/>
    <att type="integer" name="Entrez_GENE_ID" value="5651287"/>
    <att type="string" name="orthologue_6" value="Tb927.1.720"/>
    <att type="string" name="orthologue_5" value="Tb927.1.710"/>
    <att type="string" name="orthologue_4" value="Tb927.1.700"/>
    <att type="string" name="canonicalName" value="LmjF20.0110"/>
    <att type="string" name="orthologue_3" value="LinJ20_V3.0120"/>
    <att type="string" name="orthologue_9" value="Tc00.1047053511419.40"/>
    <att type="string" name="orthologue_8" value="Tc00.1047053505999.100"/>
    <att type="string" name="orthologue_7" value="Tc00.1047053505999.90"/>
    <att type="integer" name="Degree" value="28"/>
    <att type="string" name="GO_biological_process" value="metabolism|_|_(GO:0008152)"/>
    <att type="string" name="Enzyme_ID" value="ec:2.7.2.3"/>
    <att type="string" name="Uniprot_ID" value="Q4QD33"/>
    <att type="real" name="AverageShortestPathLength" value="3.36117216"/>
    <att type="real" name="ClusteringCoefficient" value="1.0"/>
    <graphics type="ELLIPSE" h="30.0" w="70.0" x="1982.0" y="2829.0" fill="#6666ff" width="1" outline="#00ffff"/>
  </node>
  <node label="LmjF30.1360" id="-1360">
    <att type="string" name="PFAM" value="PF09202"/>
    <att type="real" name="betweeness_score" value="890.93333"/>
    <att type="real" name="connectivity_score" value="190.0"/>
    <att type="string" name="MCL_Cluster_ID" value="cl_1"/>
    <att type="string" name="ID" value="LmjF30.1360"/>
    <att type="integer" name="connectivity_rank" value="5"/>
    <att type="string" name="functional_description" value="hypothetical protein, conserved Leishmania major chr 30"/>
    <att type="string" name="Human_Ortholog_ORTHOMCL" value="Human_Ortholog"/>
    <att type="integer" name="betweeness_rank" value="502"/>
    <att type="string" name="Prosite" value="PS01245"/>
    <att type="string" name="orthologue_1" value="LbrM30_V2.1480"/>
    <att type="integer" name="NCBI_GI" value="157872363"/>
    <att type="string" name="orthologue_2" value="LinJ30_V3.1420"/>
    <att type="string" name="KEGG_ORTHOLOGS" value="K07179"/>
    <att type="integer" name="Entrez_GENE_ID" value="5653666"/>
    <att type="string" name="orthologue_5" value="Tc00.1047053511753.70"/>
    <att type="string" name="orthologue_4" value="Tc00.1047053507021.10"/>
    <att type="string" name="canonicalName" value="LmjF30.1360"/>
    <att type="string" name="orthologue_3" value="Tb927.6.2840"/>
    <att type="integer" name="Degree" value="202"/>
    <att type="string" name="GO_biological_process" value="protein_modification|_|_(GO:0006464)"/>
    <att type="string" name="Enzyme_ID" value="ec:2.7.11.1"/>
    <att type="string" name="Uniprot_ID" value="Q4Q7G8"/>
    <att type="real" name="AverageShortestPathLength" value="3.13699634"/>
    <att type="real" name="ClusteringCoefficient" value="0.76843505"/>
    <graphics type="ELLIPSE" h="30.0" w="70.0" x="2816.0" y="2845.0" fill="#6666ff" width="1" outline="#00ffff"/>
  </node>
  <node label="LmjF19.0140" id="-1359">
    <att type="string" name="PFAM" value="PF10707"/>
    <att type="real" name="betweeness_score" value="719.03333"/>
    <att type="real" name="connectivity_score" value="105.9"/>
    <att type="string" name="MCL_Cluster_ID" value="cl_1"/>
    <att type="string" name="ID" value="LmjF19.0140"/>
    <att type="integer" name="connectivity_rank" value="179"/>
    <att type="string" name="functional_description" value="protein kinase, putative Leishmania major chr 19"/>
    <att type="integer" name="betweeness_rank" value="531"/>
    <att type="string" name="Prosite" value="PS50245"/>
    <att type="string" name="orthologue_1" value="LbrM19_V2.0450"/>
    <att type="integer" name="NCBI_GI" value="157868076"/>
    <att type="string" name="orthologue_2" value="LinJ19_V3.0130"/>
    <att type="integer" name="Entrez_GENE_ID" value="5651105"/>
    <att type="string" name="orthologue_6" value="Tc00.1047053506211.220"/>
    <att type="string" name="orthologue_5" value="Tc00.1047053511287.180"/>
    <att type="string" name="orthologue_4" value="Tc00.1047053420719.9"/>
    <att type="string" name="canonicalName" value="LmjF19.0140"/>
    <att type="string" name="orthologue_3" value="Tb10.61.1900"/>
    <att type="integer" name="Degree" value="132"/>
    <att type="string" name="GO_biological_process" value="protein_modification|_|_(GO:0006464)"/>
    <att type="string" name="Uniprot_ID" value="Q4QDK7"/>
    <att type="real" name="AverageShortestPathLength" value="3.2043956"/>
    <att type="real" name="ClusteringCoefficient" value="0.99479528"/>
    <graphics type="ELLIPSE" h="30.0" w="70.0" x="2609.0" y="3145.0" fill="#6666ff" width="1" outline="#00ffff"/>
  </node>
  <node label="LmjF30.2460" id="-1358">
    <att type="string" name="PFAM" value="PF06723"/>
    <att type="real" name="betweeness_score" value="24944.16667"/>
    <att type="real" name="connectivity_score" value="84.06667"/>
    <att type="string" name="MCL_Cluster_ID" value="cl_2"/>
    <att type="string" name="ID" value="LmjF30.2460"/>
    <att type="integer" name="connectivity_rank" value="293"/>
    <att type="string" name="functional_description" value="heat shock 70-related protein 1, mitochondrial precursor, putative Leishmania major chr 30"/>
    <att type="string" name="Human_Ortholog_ORTHOMCL" value="Human_Ortholog"/>
    <att type="integer" name="betweeness_rank" value="47"/>
    <att type="string" name="Prosite" value="PS51257"/>
    <att type="string" name="orthologue_12" value="Tc00.1047053506941.280"/>
    <att type="string" name="orthologue_13" value="Tc00.1047053507029.30"/>
    <att type="string" name="orthologue_14" value="Tc00.1047053511745.10"/>
    <att type="string" name="orthologue_1" value="LbrM30_V2.2420"/>
    <att type="integer" name="NCBI_GI" value="157872629"/>
    <att type="string" name="orthologue_2" value="LbrM30_V2.2440"/>
    <att type="string" name="orthologue_10" value="Tc00.1047053432677.10"/>
    <att type="string" name="KEGG_ORTHOLOGS" value="K03283"/>
    <att type="string" name="orthologue_11" value="Tc00.1047053511515.40"/>
    <att type="integer" name="Entrez_GENE_ID" value="5653791"/>
    <att type="string" name="orthologue_6" value="LinJ30_V3.2540"/>
    <att type="string" name="orthologue_5" value="LinJ30_V3.2530"/>
    <att type="string" name="orthologue_4" value="LinJ30_V3.2480"/>
    <att type="string" name="canonicalName" value="LmjF30.2460"/>
    <att type="string" name="orthologue_3" value="LinJ30_V3.2470"/>
    <att type="string" name="orthologue_9" value="Tb927.6.3800"/>
    <att type="string" name="orthologue_8" value="Tb927.6.3750"/>
    <att type="string" name="orthologue_7" value="Tb927.6.3740"/>
    <att type="integer" name="Degree" value="95"/>
    <att type="string" name="Uniprot_ID" value="Q4Q747"/>
    <att type="real" name="AverageShortestPathLength" value="2.59047619"/>
    <att type="real" name="ClusteringCoefficient" value="0.34221725"/>
    <graphics type="ELLIPSE" h="30.0" w="70.0" x="2131.0" y="2561.0" fill="#6666ff" width="1" outline="#00ffff"/>
  </node>
  <node label="LmjF21.1700" id="-1357">
    <att type="string" name="PFAM" value="PF10584"/>
    <att type="real" name="betweeness_score" value="17693.73333"/>
    <att type="real" name="connectivity_score" value="37.6"/>
    <att type="string" name="MCL_Cluster_ID" value="cl_11"/>
    <att type="string" name="ID" value="LmjF21.1700"/>
    <att type="integer" name="connectivity_rank" value="496"/>
    <att type="string" name="KEGG_pathway" value="Proteasome"/>
    <att type="string" name="functional_description" value="proteasome alpha 2 subunit, putative Leishmania major chr 21"/>
    <att type="string" name="Human_Ortholog_ORTHOMCL" value="Human_Ortholog"/>
    <att type="integer" name="betweeness_rank" value="81"/>
    <att type="string" name="Prosite" value="PS00388"/>
    <att type="string" name="orthologue_1" value="Tb10.100.0170"/>
    <att type="integer" name="NCBI_GI" value="157869166"/>
    <att type="string" name="orthologue_2" value="Tc00.1047053416883.18"/>
    <att type="string" name="KEGG_ORTHOLOGS" value="K02726"/>
    <att type="integer" name="Entrez_GENE_ID" value="5651742"/>
    <att type="string" name="canonicalName" value="LmjF21.1700"/>
    <att type="string" name="orthologue_3" value="Tc00.1047053504069.10"/>
    <att type="integer" name="Degree" value="44"/>
    <att type="string" name="GO_biological_process" value="ubiquitin-dependent_protein_catabolism|_|_(GO:0006511)"/>
    <att type="string" name="Enzyme_ID" value="ec:3.4.25.1"/>
    <att type="string" name="Uniprot_ID" value="Q4QC13"/>
    <att type="real" name="AverageShortestPathLength" value="3.30549451"/>
    <att type="real" name="ClusteringCoefficient" value="0.30232558"/>
    <graphics type="ELLIPSE" h="30.0" w="70.0" x="2386.5" y="2244.0" fill="#6666ff" width="1" outline="#00ffff"/>
  </node>
  <node label="LmjF25.1120" id="-1356">
    <att type="string" name="PFAM" value="PF07368"/>
    <att type="real" name="betweeness_score" value="2722.53333"/>
    <att type="real" name="connectivity_score" value="4.63333"/>
    <att type="string" name="MCL_Cluster_ID" value="cl_36"/>
    <att type="string" name="ID" value="LmjF25.1120"/>
    <att type="integer" name="connectivity_rank" value="1050"/>
    <att type="string" name="KEGG_pathway" value="Butanoate metabolism"/>
    <att type="string" name="functional_description" value="ALDH2  aldehyde dehydrogenase, mitochondrial precursor Leishmania major chr 25"/>
    <att type="string" name="Human_Ortholog_ORTHOMCL" value="Human_Ortholog"/>
    <att type="integer" name="betweeness_rank" value="336"/>
    <att type="string" name="Prosite" value="PS00687"/>
    <att type="string" name="orthologue_1" value="LbrM25_V2.1100"/>
    <att type="integer" name="NCBI_GI" value="157870634"/>
    <att type="string" name="orthologue_2" value="LinJ25_V3.1160"/>
    <att type="string" name="KEGG_ORTHOLOGS" value="K00128"/>
    <att type="integer" name="Entrez_GENE_ID" value="5652523"/>
    <att type="string" name="canonicalName" value="LmjF25.1120"/>
    <att type="string" name="orthologue_3" value="Tc00.1047053509233.140"/>
    <att type="integer" name="Degree" value="6"/>
    <att type="string" name="GO_biological_process" value="metabolism|_|_(GO:0008152)"/>
    <att type="string" name="Enzyme_ID" value="ec:1.2.1.3"/>
    <att type="string" name="Uniprot_ID" value="Q4Q9Y1"/>
    <att type="real" name="AverageShortestPathLength" value="3.91501832"/>
    <att type="real" name="ClusteringCoefficient" value="0.2"/>
    <graphics type="ELLIPSE" h="30.0" w="70.0" x="1846.0" y="2706.0" fill="#6666ff" width="1" outline="#00ffff"/>
  </node>
  <node label="LmjF34.0080" id="-1355">
    <att type="string" name="PFAM" value="PF02781"/>
    <att type="real" name="betweeness_score" value="337.03333"/>
    <att type="real" name="connectivity_score" value="4.8"/>
    <att type="string" name="MCL_Cluster_ID" value="cl_47"/>
    <att type="string" name="ID" value="LmjF34.0080"/>
    <att type="integer" name="connectivity_rank" value="1043"/>
    <att type="string" name="KEGG_pathway" value="Glutathione metabolism"/>
    <att type="string" name="functional_description" value="G6PD  glucose-6-phosphate dehydrogenase Leishmania major chr 34"/>
    <att type="string" name="Human_Ortholog_ORTHOMCL" value="Human_Ortholog"/>
    <att type="integer" name="betweeness_rank" value="633"/>
    <att type="string" name="Prosite" value="PS00069"/>
    <att type="string" name="orthologue_1" value="LbrM20_V2.0160"/>
    <att type="integer" name="NCBI_GI" value="157875408"/>
    <att type="string" name="orthologue_2" value="LinJ34_V3.0080"/>
    <att type="string" name="KEGG_ORTHOLOGS" value="K00036"/>
    <att type="integer" name="Entrez_GENE_ID" value="5654760"/>
    <att type="string" name="orthologue_6" value="Tc00.1047053507883.10"/>
    <att type="string" name="orthologue_5" value="Tc00.1047053506953.49"/>
    <att type="string" name="orthologue_4" value="Tc00.1047053436535.19"/>
    <att type="string" name="canonicalName" value="LmjF34.0080"/>
    <att type="string" name="orthologue_3" value="Tb10.70.5200"/>
    <att type="string" name="orthologue_9" value="Tc00.1047053509287.50"/>
    <att type="string" name="orthologue_8" value="Tc00.1047053506195.10"/>
    <att type="string" name="orthologue_7" value="Tc00.1047053506193.70"/>
    <att type="integer" name="Degree" value="6"/>
    <att type="string" name="GO_biological_process" value="metabolism|_|_(GO:0008152)"/>
    <att type="string" name="Enzyme_ID" value="ec:1.1.1.49"/>
    <att type="string" name="Uniprot_ID" value="Q4Q3K1"/>
    <att type="real" name="AverageShortestPathLength" value="4.06666667"/>
    <att type="real" name="ClusteringCoefficient" value="0.66666667"/>
    <graphics type="ELLIPSE" h="30.0" w="70.0" x="1637.0" y="2595.0" fill="#6666ff" width="1" outline="#00ffff"/>
  </node>
  <node label="LmjF35.3100" id="-1354">
    <att type="string" name="PFAM" value="PF07172"/>
    <att type="real" name="betweeness_score" value="105.1"/>
    <att type="real" name="connectivity_score" value="34.06667"/>
    <att type="string" name="MCL_Cluster_ID" value="cl_5"/>
    <att type="string" name="ID" value="LmjF35.3100"/>
    <att type="integer" name="connectivity_rank" value="529"/>
    <att type="string" name="functional_description" value="ATP-dependent RNA helicase, putative Leishmania major chr 35"/>
    <att type="integer" name="betweeness_rank" value="771"/>
    <att type="string" name="Prosite" value="PS51195"/>
    <att type="string" name="orthologue_1" value="LbrM34_V2.3010"/>
    <att type="integer" name="NCBI_GI" value="72548684"/>
    <att type="string" name="orthologue_2" value="LinJ35_V3.3150"/>
    <att type="integer" name="Entrez_GENE_ID" value="3684477"/>
    <att type="string" name="orthologue_5" value="Tc00.1047053510741.180"/>
    <att type="string" name="orthologue_4" value="Tc00.1047053510661.90"/>
    <att type="string" name="canonicalName" value="LmjF35.3100"/>
    <att type="string" name="orthologue_3" value="Tb09.211.3510"/>
    <att type="integer" name="Degree" value="43"/>
    <att type="string" name="Uniprot_ID" value="Q4FWG0"/>
    <att type="real" name="AverageShortestPathLength" value="3.74432234"/>
    <att type="real" name="ClusteringCoefficient" value="0.94019934"/>
    <graphics type="ELLIPSE" h="30.0" w="70.0" x="3279.0" y="2290.0" fill="#6666ff" width="1" outline="#00ffff"/>
  </node>
  <node label="LmjF13.0500" id="-1353">
    <att type="string" name="PFAM" value="PF04851"/>
    <att type="real" name="betweeness_score" value="62.76667"/>
    <att type="real" name="connectivity_score" value="34.9"/>
    <att type="string" name="MCL_Cluster_ID" value="cl_5"/>
    <att type="string" name="ID" value="LmjF13.0500"/>
    <att type="integer" name="connectivity_rank" value="524"/>
    <att type="string" name="KEGG_pathway" value="Folate biosynthesis"/>
    <att type="string" name="functional_description" value="RNA helicase, putative Leishmania major chr 13"/>
    <att type="string" name="Human_Ortholog_ORTHOMCL" value="Human_Ortholog"/>
    <att type="integer" name="betweeness_rank" value="844"/>
    <att type="string" name="Prosite" value="PS51194"/>
    <att type="string" name="orthologue_1" value="LbrM13_V2.0320"/>
    <att type="integer" name="NCBI_GI" value="157866176"/>
    <att type="string" name="orthologue_2" value="LinJ13_V3.0390"/>
    <att type="string" name="KEGG_ORTHOLOGS" value="K01529"/>
    <att type="integer" name="Entrez_GENE_ID" value="5650079"/>
    <att type="string" name="orthologue_6" value="Tc00.1047053507663.50"/>
    <att type="string" name="orthologue_5" value="Tc00.1047053506179.59"/>
    <att type="string" name="orthologue_4" value="Tc00.1047053509625.10"/>
    <att type="string" name="canonicalName" value="LmjF13.0500"/>
    <att type="string" name="orthologue_3" value="Tb11.02.1930"/>
    <att type="integer" name="Degree" value="43"/>
    <att type="string" name="GO_biological_process" value="nucleobase,_nucleoside,_nucleotide_and_nucleic_acid_metabolism|_|_(GO:0006139)"/>
    <att type="string" name="Enzyme_ID" value="ec:3.6.1.-"/>
    <att type="string" name="Uniprot_ID" value="Q4QGA4"/>
    <att type="real" name="AverageShortestPathLength" value="3.74432234"/>
    <att type="real" name="ClusteringCoefficient" value="0.94019934"/>
    <graphics type="ELLIPSE" h="30.0" w="70.0" x="3271.0" y="2314.0" fill="#6666ff" width="1" outline="#00ffff"/>
  </node>
  <node label="LmjF20.0960" id="-1352">
    <att type="string" name="PFAM" value="PF09849"/>
    <att type="real" name="betweeness_score" value="296.83333"/>
    <att type="real" name="connectivity_score" value="146.73333"/>
    <att type="string" name="MCL_Cluster_ID" value="cl_1"/>
    <att type="string" name="ID" value="LmjF20.0960"/>
    <att type="integer" name="Double_scoring_rank" value="42"/>
    <att type="integer" name="connectivity_rank" value="64"/>
    <att type="string" name="functional_description" value="protein kinase, putative Leishmania major chr 20"/>
    <att type="integer" name="betweeness_rank" value="649"/>
    <att type="string" name="Prosite" value="PS50324"/>
    <att type="string" name="orthologue_1" value="LinJ20_V3.0970"/>
    <att type="integer" name="NCBI_GI" value="157868591"/>
    <att type="string" name="orthologue_2" value="Tc00.1047053511431.10"/>
    <att type="integer" name="Entrez_GENE_ID" value="5651448"/>
    <att type="string" name="canonicalName" value="LmjF20.0960"/>
    <att type="string" name="orthologue_3" value="Tc00.1047053509991.9"/>
    <att type="string" name="Exclusive_targets" value="exclusive_targets"/>
    <att type="integer" name="Degree" value="184"/>
    <att type="string" name="GO_biological_process" value="protein_modification|_|_(GO:0006464)"/>
    <att type="string" name="Uniprot_ID" value="Q4QCV0"/>
    <att type="real" name="AverageShortestPathLength" value="3.15018315"/>
    <att type="real" name="ClusteringCoefficient" value="0.86285341"/>
    <graphics type="ELLIPSE" h="30.0" w="70.0" x="2755.0" y="2983.0" fill="#6666ff" width="1" outline="#00ffff"/>
  </node>
  <node label="LmjF29.0240" id="-1351">
    <att type="string" name="PFAM" value="PF01163"/>
    <att type="real" name="betweeness_score" value="32.96667"/>
    <att type="real" name="connectivity_score" value="92.43333"/>
    <att type="string" name="MCL_Cluster_ID" value="cl_1"/>
    <att type="string" name="ID" value="LmjF29.0240"/>
    <att type="integer" name="connectivity_rank" value="250"/>
    <att type="string" name="functional_description" value="hypothetical protein, conserved Leishmania major chr 29"/>
    <att type="string" name="Human_Ortholog_ORTHOMCL" value="Human_Ortholog"/>
    <att type="integer" name="betweeness_rank" value="929"/>
    <att type="string" name="Prosite" value="PS50079"/>
    <att type="string" name="orthologue_1" value="LbrM29_V2.0250"/>
    <att type="integer" name="NCBI_GI" value="73536518"/>
    <att type="string" name="orthologue_2" value="LinJ29_V3.0250"/>
    <att type="string" name="KEGG_ORTHOLOGS" value="K07178"/>
    <att type="integer" name="Entrez_GENE_ID" value="3608492"/>
    <att type="string" name="orthologue_5" value="Tc00.1047053510141.4"/>
    <att type="string" name="orthologue_4" value="Tc00.1047053508409.150"/>
    <att type="string" name="canonicalName" value="LmjF29.0240"/>
    <att type="string" name="orthologue_3" value="Tb927.3.5400"/>
    <att type="integer" name="Degree" value="125"/>
    <att type="string" name="GO_biological_process" value="protein_modification|_|_(GO:0006464)"/>
    <att type="string" name="Enzyme_ID" value="ec:2.7.11.1"/>
    <att type="string" name="Uniprot_ID" value="Q4FY35"/>
    <att type="real" name="AverageShortestPathLength" value="3.24029304"/>
    <att type="real" name="ClusteringCoefficient" value="0.992"/>
    <graphics type="ELLIPSE" h="30.0" w="70.0" x="2753.0" y="3128.0" fill="#6666ff" width="1" outline="#00ffff"/>
  </node>
  <node label="LmjF11.0560" id="-1350">
    <att type="string" name="PFAM" value="PF09371"/>
    <att type="real" name="betweeness_score" value="574.86667"/>
    <att type="real" name="connectivity_score" value="10.26667"/>
    <att type="string" name="MCL_Cluster_ID" value="cl_17"/>
    <att type="string" name="ID" value="LmjF11.0560"/>
    <att type="integer" name="connectivity_rank" value="866"/>
    <att type="string" name="functional_description" value="transcription modulator/accessory protein, putative Leishmania major chr 11"/>
    <att type="string" name="Human_Ortholog_ORTHOMCL" value="Human_Ortholog"/>
    <att type="integer" name="betweeness_rank" value="558"/>
    <att type="string" name="Prosite" value="PS00152"/>
    <att type="string" name="orthologue_1" value="LbrM11_V2.0350"/>
    <att type="integer" name="NCBI_GI" value="157865634"/>
    <att type="string" name="orthologue_2" value="LinJ11_V3.0510"/>
    <att type="integer" name="Entrez_GENE_ID" value="5649805"/>
    <att type="string" name="orthologue_5" value="Tc00.1047053508799.140"/>
    <att type="string" name="orthologue_4" value="Tc00.1047053506773.70"/>
    <att type="string" name="canonicalName" value="LmjF11.0560"/>
    <att type="string" name="orthologue_3" value="Tb11.02.4500"/>
    <att type="integer" name="Degree" value="14"/>
    <att type="string" name="GO_biological_process" value="nucleobase,_nucleoside,_nucleotide_and_nucleic_acid_metabolism|_|_(GO:0006139)"/>
    <att type="string" name="Uniprot_ID" value="Q4QH24"/>
    <att type="real" name="AverageShortestPathLength" value="4.04615385"/>
    <att type="real" name="ClusteringCoefficient" value="0.56043956"/>
    <graphics type="ELLIPSE" h="30.0" w="70.0" x="1641.0" y="2657.0" fill="#6666ff" width="1" outline="#00ffff"/>
  </node>
  <node label="LmjF35.5210" id="-1349">
    <att type="string" name="PFAM" value="PF01926"/>
    <att type="real" name="betweeness_score" value="1517.66667"/>
    <att type="real" name="connectivity_score" value="54.03333"/>
    <att type="string" name="MCL_Cluster_ID" value="cl_3"/>
    <att type="string" name="ID" value="LmjF35.5210"/>
    <att type="integer" name="connectivity_rank" value="398"/>
    <att type="string" name="functional_description" value="hypothetical protein, conserved Leishmania major chr 35"/>
    <att type="string" name="Human_Ortholog_ORTHOMCL" value="Human_Ortholog"/>
    <att type="integer" name="betweeness_rank" value="426"/>
    <att type="string" name="orthologue_1" value="LbrM34_V2.5160"/>
    <att type="integer" name="NCBI_GI" value="72550003"/>
    <att type="string" name="orthologue_2" value="LinJ35_V3.5180"/>
    <att type="string" name="KEGG_ORTHOLOGS" value="K06948"/>
    <att type="integer" name="Entrez_GENE_ID" value="3684730"/>
    <att type="string" name="orthologue_4" value="Tc00.1047053506883.100"/>
    <att type="string" name="canonicalName" value="LmjF35.5210"/>
    <att type="string" name="orthologue_3" value="Tb09.211.0810"/>
    <att type="integer" name="Degree" value="63"/>
    <att type="string" name="Uniprot_ID" value="Q4FVV2"/>
    <att type="real" name="AverageShortestPathLength" value="3.36849817"/>
    <att type="real" name="ClusteringCoefficient" value="0.89605735"/>
    <graphics type="ELLIPSE" h="30.0" w="70.0" x="1435.0" y="3013.0" fill="#6666ff" width="1" outline="#00ffff"/>
  </node>
  <node label="LmjF36.0910" id="-1348">
    <att type="string" name="PFAM" value="PF09926"/>
    <att type="real" name="betweeness_score" value="180.93333"/>
    <att type="real" name="connectivity_score" value="146.06667"/>
    <att type="string" name="MCL_Cluster_ID" value="cl_1"/>
    <att type="string" name="ID" value="LmjF36.0910"/>
    <att type="integer" name="Double_scoring_rank" value="44"/>
    <att type="integer" name="connectivity_rank" value="66"/>
    <att type="string" name="functional_description" value="mitogen-activated protein kinase-like protein Leishmania major chr 36"/>
    <att type="integer" name="betweeness_rank" value="705"/>
    <att type="string" name="Prosite" value="PS50011"/>
    <att type="string" name="orthologue_1" value="LbrM35_V2.1030"/>
    <att type="integer" name="NCBI_GI" value="157876636"/>
    <att type="string" name="orthologue_2" value="LinJ36_V3.0970"/>
    <att type="integer" name="Entrez_GENE_ID" value="5655341"/>
    <att type="string" name="canonicalName" value="LmjF36.0910"/>
    <att type="string" name="Exclusive_targets" value="exclusive_targets"/>
    <att type="integer" name="Degree" value="185"/>
    <att type="string" name="GO_biological_process" value="protein_modification|_|_(GO:0006464)"/>
    <att type="string" name="Uniprot_ID" value="Q4Q1Y5"/>
    <att type="real" name="AverageShortestPathLength" value="3.14945055"/>
    <att type="real" name="ClusteringCoefficient" value="0.860047"/>
    <graphics type="ELLIPSE" h="30.0" w="70.0" x="2582.0" y="2853.0" fill="#6666ff" width="1" outline="#00ffff"/>
  </node>
  <node label="LmjF27.1800" id="-1347">
    <att type="string" name="PFAM" value="PF07714"/>
    <att type="real" name="betweeness_score" value="108.7"/>
    <att type="real" name="connectivity_score" value="136.1"/>
    <att type="string" name="MCL_Cluster_ID" value="cl_1"/>
    <att type="string" name="ID" value="LmjF27.1800"/>
    <att type="integer" name="Double_scoring_rank" value="63"/>
    <att type="integer" name="connectivity_rank" value="89"/>
    <att type="string" name="functional_description" value="protein kinase-like protein Leishmania major chr 27"/>
    <att type="integer" name="betweeness_rank" value="765"/>
    <att type="string" name="Prosite" value="PS50011"/>
    <att type="string" name="orthologue_1" value="LbrM27_V2.2860"/>
    <att type="integer" name="NCBI_GI" value="73544481"/>
    <att type="string" name="orthologue_2" value="LinJ27_V3.1700"/>
    <att type="integer" name="Entrez_GENE_ID" value="3608812"/>
    <att type="string" name="orthologue_5" value="Tc00.1047053508441.30"/>
    <att type="string" name="orthologue_4" value="Tc00.1047053507547.80"/>
    <att type="string" name="canonicalName" value="LmjF27.1800"/>
    <att type="string" name="orthologue_3" value="Tb927.2.4200"/>
    <att type="string" name="Exclusive_targets" value="exclusive_targets"/>
    <att type="integer" name="Degree" value="171"/>
    <att type="string" name="GO_biological_process" value="protein_modification|_|_(GO:0006464)"/>
    <att type="string" name="Uniprot_ID" value="Q4FYE1"/>
    <att type="real" name="AverageShortestPathLength" value="3.15970696"/>
    <att type="real" name="ClusteringCoefficient" value="0.89762642"/>
    <graphics type="ELLIPSE" h="30.0" w="70.0" x="2674.0" y="3003.0" fill="#6666ff" width="1" outline="#00ffff"/>
  </node>
  <node label="LmjF26.2060" id="-1346">
    <att type="string" name="PFAM" value="PF07714"/>
    <att type="real" name="betweeness_score" value="16.1"/>
    <att type="real" name="connectivity_score" value="98.6"/>
    <att type="string" name="MCL_Cluster_ID" value="cl_1"/>
    <att type="string" name="ID" value="LmjF26.2060"/>
    <att type="integer" name="connectivity_rank" value="224"/>
    <att type="string" name="functional_description" value="hypothetical protein, conserved Leishmania major chr 26"/>
    <att type="integer" name="betweeness_rank" value="986"/>
    <att type="string" name="Prosite" value="PS50011"/>
    <att type="string" name="orthologue_1" value="LbrM26_V2.1980"/>
    <att type="integer" name="NCBI_GI" value="157871325"/>
    <att type="string" name="orthologue_2" value="LinJ26_V3.2060"/>
    <att type="integer" name="Entrez_GENE_ID" value="5653135"/>
    <att type="string" name="orthologue_5" value="Tc00.1047053505193.60"/>
    <att type="string" name="orthologue_4" value="Tc00.1047053503409.10"/>
    <att type="string" name="canonicalName" value="LmjF26.2060"/>
    <att type="string" name="orthologue_3" value="Tb09.160.0990"/>
    <att type="integer" name="Degree" value="125"/>
    <att type="string" name="GO_biological_process" value="protein_modification|_|_(GO:0006464)"/>
    <att type="string" name="Uniprot_ID" value="Q4Q8Y6"/>
    <att type="real" name="AverageShortestPathLength" value="3.20952381"/>
    <att type="real" name="ClusteringCoefficient" value="0.99832258"/>
    <graphics type="ELLIPSE" h="30.0" w="70.0" x="2678.0" y="3170.0" fill="#6666ff" width="1" outline="#00ffff"/>
  </node>
  <node label="LmjF34.0940" id="-1345">
    <att type="string" name="PFAM" value="PF07714"/>
    <att type="real" name="betweeness_score" value="103.1"/>
    <att type="real" name="connectivity_score" value="149.66667"/>
    <att type="string" name="MCL_Cluster_ID" value="cl_1"/>
    <att type="string" name="ID" value="LmjF34.0940"/>
    <att type="integer" name="Double_scoring_rank" value="31"/>
    <att type="integer" name="connectivity_rank" value="53"/>
    <att type="string" name="functional_description" value="serine/threonine-protein kinase, putative Leishmania major chr 34"/>
    <att type="string" name="Human_Ortholog_ORTHOMCL" value="Human_Ortholog"/>
    <att type="integer" name="betweeness_rank" value="773"/>
    <att type="string" name="Prosite" value="PS50011"/>
    <att type="string" name="orthologue_1" value="LbrM20_V2.0940"/>
    <att type="integer" name="NCBI_GI" value="157875603"/>
    <att type="string" name="orthologue_2" value="LinJ34_V3.0990"/>
    <att type="integer" name="Entrez_GENE_ID" value="5654851"/>
    <att type="string" name="orthologue_5" value="Tc00.1047053507485.90"/>
    <att type="string" name="orthologue_4" value="Tc00.1047053507159.10"/>
    <att type="string" name="canonicalName" value="LmjF34.0940"/>
    <att type="string" name="orthologue_3" value="Tb927.4.3420"/>
    <att type="integer" name="Degree" value="191"/>
    <att type="string" name="GO_biological_process" value="protein_modification|_|_(GO:0006464)"/>
    <att type="string" name="Uniprot_ID" value="Q4Q3B1"/>
    <att type="real" name="AverageShortestPathLength" value="3.14505495"/>
    <att type="real" name="ClusteringCoefficient" value="0.84155415"/>
    <graphics type="ELLIPSE" h="30.0" w="70.0" x="2861.0" y="2928.0" fill="#6666ff" width="1" outline="#00ffff"/>
  </node>
  <node label="LmjF19.0060" id="-1344">
    <att type="string" name="PFAM" value="PF03719"/>
    <att type="real" name="betweeness_score" value="0.0"/>
    <att type="real" name="connectivity_score" value="0.7"/>
    <att type="string" name="MCL_Cluster_ID" value="cl_3"/>
    <att type="string" name="ID" value="LmjF19.0060"/>
    <att type="integer" name="connectivity_rank" value="1328"/>
    <att type="string" name="KEGG_pathway" value="Ribosome"/>
    <att type="string" name="functional_description" value="40S ribosomal protein S2 Leishmania major chr 19"/>
    <att type="string" name="Human_Ortholog_ORTHOMCL" value="Human_Ortholog"/>
    <att type="integer" name="betweeness_rank" value="1156"/>
    <att type="string" name="Prosite" value="PS50881"/>
    <att type="string" name="orthologue_1" value="LbrM19_V2.0370"/>
    <att type="integer" name="NCBI_GI" value="157868060"/>
    <att type="string" name="orthologue_2" value="LbrM32_V2.0520"/>
    <att type="string" name="orthologue_10" value="Tc00.1047053506213.60"/>
    <att type="string" name="KEGG_ORTHOLOGS" value="K02981"/>
    <att type="integer" name="Entrez_GENE_ID" value="5651110"/>
    <att type="string" name="orthologue_6" value="Tb10.61.1960"/>
    <att type="string" name="orthologue_5" value="Tb10.61.2070"/>
    <att type="string" name="orthologue_4" value="LinJ32_V3.0460"/>
    <att type="string" name="canonicalName" value="LmjF19.0060"/>
    <att type="string" name="orthologue_3" value="LinJ19_V3.0050"/>
    <att type="string" name="orthologue_9" value="Tc00.1047053511287.120"/>
    <att type="string" name="orthologue_8" value="Tc00.1047053511287.40"/>
    <att type="string" name="orthologue_7" value="Tc00.1047053503833.40"/>
    <att type="integer" name="Degree" value="1"/>
    <att type="string" name="GO_biological_process" value="protein_metabolism|_|_(GO:0019538)"/>
    <att type="string" name="Uniprot_ID" value="Q4QDL5"/>
    <att type="real" name="AverageShortestPathLength" value="4.06813187"/>
    <att type="real" name="ClusteringCoefficient" value="0.0"/>
    <graphics type="ELLIPSE" h="30.0" w="70.0" x="1649.0" y="3588.0" fill="#6666ff" width="1" outline="#00ffff"/>
  </node>
  <node label="LmjF25.1420" id="-1343">
    <att type="string" name="PFAM" value="PF08477"/>
    <att type="real" name="betweeness_score" value="33080.3"/>
    <att type="real" name="connectivity_score" value="115.23333"/>
    <att type="string" name="MCL_Cluster_ID" value="cl_3"/>
    <att type="string" name="ID" value="LmjF25.1420"/>
    <att type="integer" name="connectivity_rank" value="146"/>
    <att type="string" name="functional_description" value="GTP-binding protein, putative Leishmania major chr 25"/>
    <att type="string" name="Human_Ortholog_ORTHOMCL" value="Human_Ortholog"/>
    <att type="integer" name="betweeness_rank" value="28"/>
    <att type="string" name="Prosite" value="PS01115"/>
    <att type="string" name="orthologue_1" value="LbrM25_V2.2050"/>
    <att type="integer" name="NCBI_GI" value="157870694"/>
    <att type="string" name="orthologue_2" value="LinJ25_V3.1460"/>
    <att type="string" name="KEGG_ORTHOLOGS" value="K07936"/>
    <att type="string" name="promastigote_expressed" value="promastigote_expressed"/>
    <att type="integer" name="Entrez_GENE_ID" value="5652553"/>
    <att type="string" name="orthologue_5" value="Tc00.1047053509455.80"/>
    <att type="string" name="orthologue_4" value="Tc00.1047053503539.30"/>
    <att type="string" name="canonicalName" value="LmjF25.1420"/>
    <att type="string" name="orthologue_3" value="Tb927.3.1120"/>
    <att type="integer" name="Degree" value="130"/>
    <att type="string" name="GO_biological_process" value="transport|_|_(GO:0006810)"/>
    <att type="string" name="Uniprot_ID" value="Q4Q9V1"/>
    <att type="real" name="AverageShortestPathLength" value="3.06886447"/>
    <att type="real" name="ClusteringCoefficient" value="0.52045319"/>
    <graphics type="ELLIPSE" h="30.0" w="70.0" x="1827.5" y="3205.0" fill="#6666ff" width="1" outline="#00ffff"/>
  </node>
  <node label="LmjF26.1370" id="-1342">
    <att type="string" name="PFAM" value="PF01926"/>
    <att type="real" name="betweeness_score" value="0.5"/>
    <att type="real" name="connectivity_score" value="41.43333"/>
    <att type="string" name="MCL_Cluster_ID" value="cl_3"/>
    <att type="string" name="ID" value="LmjF26.1370"/>
    <att type="integer" name="connectivity_rank" value="447"/>
    <att type="string" name="functional_description" value="guanine nucleotide-binding protein-like protein Leishmania major chr 26"/>
    <att type="integer" name="betweeness_rank" value="1105"/>
    <att type="string" name="Prosite" value="PS50315"/>
    <att type="string" name="orthologue_1" value="LbrM26_V2.1390"/>
    <att type="integer" name="NCBI_GI" value="157871183"/>
    <att type="string" name="orthologue_2" value="LinJ26_V3.1350"/>
    <att type="integer" name="Entrez_GENE_ID" value="5652865"/>
    <att type="string" name="orthologue_5" value="Tc00.1047053508881.110"/>
    <att type="string" name="orthologue_4" value="Tc00.1047053506287.150"/>
    <att type="string" name="canonicalName" value="LmjF26.1370"/>
    <att type="string" name="orthologue_3" value="Tb927.7.580"/>
    <att type="integer" name="Degree" value="50"/>
    <att type="string" name="Uniprot_ID" value="Q4Q957"/>
    <att type="real" name="AverageShortestPathLength" value="3.43956044"/>
    <att type="real" name="ClusteringCoefficient" value="0.9877551"/>
    <graphics type="ELLIPSE" h="30.0" w="70.0" x="1512.0" y="3238.0" fill="#6666ff" width="1" outline="#00ffff"/>
  </node>
  <node label="LmjF29.0090" id="-1341">
    <att type="string" name="PFAM" value="PF08477"/>
    <att type="real" name="betweeness_score" value="1144.96667"/>
    <att type="real" name="connectivity_score" value="98.63333"/>
    <att type="string" name="MCL_Cluster_ID" value="cl_3"/>
    <att type="string" name="ID" value="LmjF29.0090"/>
    <att type="integer" name="connectivity_rank" value="223"/>
    <att type="string" name="functional_description" value="GTP-binding protein-like protein Leishmania major chr 29"/>
    <att type="string" name="Human_Ortholog_ORTHOMCL" value="Human_Ortholog"/>
    <att type="integer" name="betweeness_rank" value="466"/>
    <att type="string" name="orthologue_1" value="LbrM29_V2.0100"/>
    <att type="integer" name="NCBI_GI" value="73536488"/>
    <att type="string" name="orthologue_2" value="LinJ29_V3.0090"/>
    <att type="string" name="KEGG_ORTHOLOGS" value="K07976"/>
    <att type="integer" name="Entrez_GENE_ID" value="3608640"/>
    <att type="string" name="orthologue_5" value="Tc00.1047053510647.60"/>
    <att type="string" name="orthologue_4" value="Tc00.1047053507795.30"/>
    <att type="string" name="canonicalName" value="LmjF29.0090"/>
    <att type="string" name="orthologue_3" value="Tb927.3.5550"/>
    <att type="integer" name="Degree" value="103"/>
    <att type="string" name="GO_biological_process" value="transport|_|_(GO:0006810)"/>
    <att type="string" name="Uniprot_ID" value="Q4FY50"/>
    <att type="real" name="AverageShortestPathLength" value="3.25787546"/>
    <att type="real" name="ClusteringCoefficient" value="0.8031601"/>
    <graphics type="ELLIPSE" h="30.0" w="70.0" x="1632.0" y="3094.0" fill="#6666ff" width="1" outline="#00ffff"/>
  </node>
  <node label="LmjF17.0060" id="-1340">
    <att type="string" name="PFAM" value="PF10495"/>
    <att type="real" name="betweeness_score" value="45.56667"/>
    <att type="real" name="connectivity_score" value="106.66667"/>
    <att type="string" name="MCL_Cluster_ID" value="cl_1"/>
    <att type="string" name="ID" value="LmjF17.0060"/>
    <att type="integer" name="connectivity_rank" value="178"/>
    <att type="string" name="functional_description" value="mitogen-activated protein kinase kinase 3, putative Leishmania major chr 17"/>
    <att type="string" name="Human_Ortholog_ORTHOMCL" value="Human_Ortholog"/>
    <att type="integer" name="betweeness_rank" value="893"/>
    <att type="string" name="Prosite" value="PS50011"/>
    <att type="string" name="orthologue_1" value="LbrM17_V2.0070"/>
    <att type="integer" name="NCBI_GI" value="157867404"/>
    <att type="string" name="orthologue_2" value="LinJ17_V3.0070"/>
    <att type="integer" name="Entrez_GENE_ID" value="5650730"/>
    <att type="string" name="orthologue_5" value="Tc00.1047053508919.70"/>
    <att type="string" name="orthologue_4" value="Tc00.1047053506513.50"/>
    <att type="string" name="canonicalName" value="LmjF17.0060"/>
    <att type="string" name="orthologue_3" value="Tb927.7.6220"/>
    <att type="integer" name="Degree" value="134"/>
    <att type="string" name="GO_biological_process" value="protein_modification|_|_(GO:0006464)"/>
    <att type="string" name="Uniprot_ID" value="Q4QEJ2"/>
    <att type="real" name="AverageShortestPathLength" value="3.18681319"/>
    <att type="real" name="ClusteringCoefficient" value="0.97273033"/>
    <graphics type="ELLIPSE" h="30.0" w="70.0" x="2881.0" y="2734.0" fill="#6666ff" width="1" outline="#00ffff"/>
  </node>
  <node label="LmjF15.0180" id="-1339">
    <att type="string" name="PFAM" value="PF07714"/>
    <att type="real" name="betweeness_score" value="382.8"/>
    <att type="real" name="connectivity_score" value="177.53333"/>
    <att type="string" name="MCL_Cluster_ID" value="cl_1"/>
    <att type="string" name="ID" value="LmjF15.0180"/>
    <att type="integer" name="Double_scoring_rank" value="19"/>
    <att type="integer" name="connectivity_rank" value="36"/>
    <att type="string" name="functional_description" value="serine/threonine-protein kinase, putative Leishmania major chr 15"/>
    <att type="string" name="Human_Ortholog_ORTHOMCL" value="Human_Ortholog"/>
    <att type="integer" name="betweeness_rank" value="612"/>
    <att type="string" name="Prosite" value="PS50322"/>
    <att type="string" name="orthologue_1" value="LbrM15_V2.0170"/>
    <att type="integer" name="NCBI_GI" value="157866754"/>
    <att type="string" name="orthologue_2" value="LinJ15_V3.0180"/>
    <att type="string" name="KEGG_ORTHOLOGS" value="K08825"/>
    <att type="integer" name="Entrez_GENE_ID" value="5650372"/>
    <att type="string" name="orthologue_5" value="Tc00.1047053506739.190"/>
    <att type="string" name="orthologue_4" value="Tc00.1047053506315.90"/>
    <att type="string" name="canonicalName" value="LmjF15.0180"/>
    <att type="string" name="orthologue_3" value="Tb927.5.1650"/>
    <att type="integer" name="Degree" value="198"/>
    <att type="string" name="GO_biological_process" value="protein_modification|_|_(GO:0006464)"/>
    <att type="string" name="Enzyme_ID" value="ec:2.7.12.1"/>
    <att type="string" name="Uniprot_ID" value="Q4QFG6"/>
    <att type="real" name="AverageShortestPathLength" value="3.13992674"/>
    <att type="real" name="ClusteringCoefficient" value="0.79977439"/>
    <graphics type="ELLIPSE" h="30.0" w="70.0" x="2825.0" y="2876.0" fill="#6666ff" width="1" outline="#00ffff"/>
  </node>
  <node label="LmjF31.1530" id="-1338">
    <att type="string" name="PFAM" value="PF09998"/>
    <att type="real" name="betweeness_score" value="106.63333"/>
    <att type="real" name="connectivity_score" value="147.9"/>
    <att type="string" name="MCL_Cluster_ID" value="cl_1"/>
    <att type="string" name="ID" value="LmjF31.1530"/>
    <att type="integer" name="Double_scoring_rank" value="37"/>
    <att type="integer" name="connectivity_rank" value="59"/>
    <att type="string" name="functional_description" value="protein kinase, putative Leishmania major chr 31"/>
    <att type="string" name="Human_Ortholog_ORTHOMCL" value="Human_Ortholog"/>
    <att type="integer" name="betweeness_rank" value="768"/>
    <att type="string" name="Prosite" value="PS50011"/>
    <att type="string" name="orthologue_1" value="LbrM31_V2.1740"/>
    <att type="integer" name="NCBI_GI" value="157873251"/>
    <att type="string" name="orthologue_2" value="LinJ31_V3.1560"/>
    <att type="integer" name="Entrez_GENE_ID" value="5654084"/>
    <att type="string" name="orthologue_4" value="Tc00.1047053511389.80"/>
    <att type="string" name="canonicalName" value="LmjF31.1530"/>
    <att type="string" name="orthologue_3" value="Tb927.4.4590"/>
    <att type="integer" name="Degree" value="186"/>
    <att type="string" name="GO_biological_process" value="protein_modification|_|_(GO:0006464)"/>
    <att type="string" name="Uniprot_ID" value="Q4Q6A9"/>
    <att type="real" name="AverageShortestPathLength" value="3.14871795"/>
    <att type="real" name="ClusteringCoefficient" value="0.85719268"/>
    <graphics type="ELLIPSE" h="30.0" w="70.0" x="2585.0" y="2826.0" fill="#6666ff" width="1" outline="#00ffff"/>
  </node>
  <node label="LmjF33.1980" id="-1337">
    <att type="string" name="PFAM" value="PF07714"/>
    <att type="real" name="betweeness_score" value="153.56667"/>
    <att type="real" name="connectivity_score" value="146.03333"/>
    <att type="string" name="MCL_Cluster_ID" value="cl_1"/>
    <att type="string" name="ID" value="LmjF33.1980"/>
    <att type="integer" name="Double_scoring_rank" value="45"/>
    <att type="integer" name="connectivity_rank" value="67"/>
    <att type="string" name="functional_description" value="serine/threonine-protein kinase a, putative Leishmania major chr 33"/>
    <att type="integer" name="betweeness_rank" value="724"/>
    <att type="string" name="Prosite" value="PS50011"/>
    <att type="string" name="orthologue_1" value="LbrM33_V2.2260"/>
    <att type="integer" name="NCBI_GI" value="157875108"/>
    <att type="string" name="orthologue_2" value="LinJ33_V3.2100"/>
    <att type="integer" name="Entrez_GENE_ID" value="5654622"/>
    <att type="string" name="canonicalName" value="LmjF33.1980"/>
    <att type="string" name="Exclusive_targets" value="exclusive_targets"/>
    <att type="integer" name="Degree" value="184"/>
    <att type="string" name="GO_biological_process" value="protein_modification|_|_(GO:0006464)"/>
    <att type="string" name="Uniprot_ID" value="Q4Q3Y9"/>
    <att type="real" name="AverageShortestPathLength" value="3.15018315"/>
    <att type="real" name="ClusteringCoefficient" value="0.86285341"/>
    <graphics type="ELLIPSE" h="30.0" w="70.0" x="2615.0" y="2882.0" fill="#6666ff" width="1" outline="#00ffff"/>
  </node>
  <node label="LmjF09.0310" id="-1336">
    <att type="string" name="PFAM" value="PF07714"/>
    <att type="real" name="betweeness_score" value="387.1"/>
    <att type="real" name="connectivity_score" value="186.9"/>
    <att type="string" name="MCL_Cluster_ID" value="cl_1"/>
    <att type="string" name="ID" value="LmjF09.0310"/>
    <att type="integer" name="connectivity_rank" value="7"/>
    <att type="string" name="functional_description" value="protein kinase, putative Leishmania major chr 9"/>
    <att type="integer" name="betweeness_rank" value="610"/>
    <att type="string" name="Prosite" value="PS50011"/>
    <att type="string" name="orthologue_1" value="LbrM09_V2.0300"/>
    <att type="integer" name="NCBI_GI" value="157864990"/>
    <att type="string" name="orthologue_2" value="LinJ09_V3.0270"/>
    <att type="integer" name="Entrez_GENE_ID" value="5649458"/>
    <att type="string" name="orthologue_5" value="Tc00.1047053511127.220"/>
    <att type="string" name="orthologue_4" value="Tc00.1047053509023.200"/>
    <att type="string" name="canonicalName" value="LmjF09.0310"/>
    <att type="string" name="orthologue_3" value="Tb11.01.4130"/>
    <att type="string" name="Exclusive_targets" value="exclusive_targets"/>
    <att type="integer" name="Degree" value="204"/>
    <att type="string" name="GO_biological_process" value="protein_modification|_|_(GO:0006464)"/>
    <att type="string" name="Uniprot_ID" value="Q4QHZ5"/>
    <att type="real" name="AverageShortestPathLength" value="3.13553114"/>
    <att type="real" name="ClusteringCoefficient" value="0.76002125"/>
    <graphics type="ELLIPSE" h="30.0" w="70.0" x="2673.0" y="2899.0" fill="#6666ff" width="1" outline="#00ffff"/>
  </node>
  <node label="LmjF21.0823" id="-1335">
    <att type="string" name="PFAM" value="PF09098"/>
    <att type="real" name="betweeness_score" value="78.5"/>
    <att type="real" name="connectivity_score" value="122.0"/>
    <att type="string" name="MCL_Cluster_ID" value="cl_1"/>
    <att type="integer" name="Double_scoring_rank" value="88"/>
    <att type="integer" name="connectivity_rank" value="121"/>
    <att type="string" name="functional_description" value="hypothetical protein, conserved Leishmania major chr 21"/>
    <att type="integer" name="betweeness_rank" value="815"/>
    <att type="string" name="Prosite" value="PS50011"/>
    <att type="integer" name="NCBI_GI" value="157868932"/>
    <att type="integer" name="Entrez_GENE_ID" value="5651621"/>
    <att type="string" name="canonicalName" value="LmjF21.0823"/>
    <att type="string" name="Exclusive_targets" value="exclusive_targets"/>
    <att type="integer" name="Degree" value="153"/>
    <att type="string" name="GO_biological_process" value="protein_modification|_|_(GO:0006464)"/>
    <att type="string" name="Uniprot_ID" value="Q4QCD0"/>
    <att type="real" name="AverageShortestPathLength" value="3.17289377"/>
    <att type="real" name="ClusteringCoefficient" value="0.9499484"/>
    <graphics type="ELLIPSE" h="30.0" w="70.0" x="2735.0" y="3045.0" fill="#6666ff" width="1" outline="#00ffff"/>
  </node>
  <node label="LmjF30.0370" id="-1334">
    <att type="string" name="PFAM" value="PF07714"/>
    <att type="real" name="betweeness_score" value="55.8"/>
    <att type="real" name="connectivity_score" value="124.3"/>
    <att type="string" name="MCL_Cluster_ID" value="cl_1"/>
    <att type="string" name="ID" value="LmjF30.0370"/>
    <att type="integer" name="Double_scoring_rank" value="86"/>
    <att type="integer" name="connectivity_rank" value="119"/>
    <att type="string" name="KEGG_pathway" value="Phosphatidylinositol signaling system"/>
    <att type="string" name="functional_description" value="MPK12  mitogen-activated protein kinase, putative Leishmania major chr 30"/>
    <att type="integer" name="betweeness_rank" value="865"/>
    <att type="string" name="Prosite" value="PS50011"/>
    <att type="string" name="orthologue_1" value="LbrM30_V2.0410"/>
    <att type="integer" name="NCBI_GI" value="157872155"/>
    <att type="string" name="orthologue_2" value="LinJ30_V3.0370"/>
    <att type="string" name="KEGG_ORTHOLOGS" value="K00924"/>
    <att type="integer" name="Entrez_GENE_ID" value="5653555"/>
    <att type="string" name="orthologue_5" value="EMBL:DQ026026"/>
    <att type="string" name="orthologue_4" value="Tc00.1047053511491.80"/>
    <att type="string" name="canonicalName" value="LmjF30.0370"/>
    <att type="string" name="orthologue_3" value="Tb927.6.1780"/>
    <att type="string" name="Exclusive_targets" value="exclusive_targets"/>
    <att type="integer" name="Degree" value="154"/>
    <att type="string" name="GO_biological_process" value="protein_modification|_|_(GO:0006464)"/>
    <att type="string" name="Enzyme_ID" value="ec:2.7.1.-"/>
    <att type="string" name="Uniprot_ID" value="Q4Q7S2"/>
    <att type="real" name="AverageShortestPathLength" value="3.17216117"/>
    <att type="real" name="ClusteringCoefficient" value="0.92436975"/>
    <graphics type="ELLIPSE" h="30.0" w="70.0" x="2865.0" y="2820.0" fill="#6666ff" width="1" outline="#00ffff"/>
  </node>
  <node label="LmjF34.2610" id="-1333">
    <att type="string" name="PFAM" value="PF07728"/>
    <att type="real" name="betweeness_score" value="29366.8"/>
    <att type="real" name="connectivity_score" value="111.06667"/>
    <att type="string" name="MCL_Cluster_ID" value="cl_4"/>
    <att type="string" name="ID" value="LmjF34.2610"/>
    <att type="integer" name="connectivity_rank" value="158"/>
    <att type="string" name="KEGG_pathway" value="Folate biosynthesis"/>
    <att type="string" name="functional_description" value="ATP-dependent DNA helicase, putative Leishmania major chr 34"/>
    <att type="string" name="Human_Ortholog_ORTHOMCL" value="Human_Ortholog"/>
    <att type="integer" name="betweeness_rank" value="37"/>
    <att type="string" name="orthologue_1" value="LbrM20_V2.2170"/>
    <att type="integer" name="NCBI_GI" value="157875999"/>
    <att type="string" name="orthologue_2" value="LinJ34_V3.2440"/>
    <att type="string" name="KEGG_ORTHOLOGS" value="K11338"/>
    <att type="integer" name="Entrez_GENE_ID" value="5655033"/>
    <att type="string" name="orthologue_4" value="Tc00.1047053510877.60"/>
    <att type="string" name="canonicalName" value="LmjF34.2610"/>
    <att type="string" name="orthologue_3" value="Tb927.4.2000"/>
    <att type="integer" name="Degree" value="125"/>
    <att type="string" name="Enzyme_ID" value="ec:3.6.1.-"/>
    <att type="string" name="Uniprot_ID" value="Q4Q2T4"/>
    <att type="real" name="AverageShortestPathLength" value="2.96263736"/>
    <att type="real" name="ClusteringCoefficient" value="0.40722581"/>
    <graphics type="ELLIPSE" h="30.0" w="70.0" x="2193.0" y="2253.0" fill="#6666ff" width="1" outline="#00ffff"/>
  </node>
  <node label="LmjF26.1240" id="-1332">
    <att type="string" name="PFAM" value="PF06723"/>
    <att type="real" name="betweeness_score" value="18762.86667"/>
    <att type="real" name="connectivity_score" value="84.4"/>
    <att type="string" name="MCL_Cluster_ID" value="cl_2"/>
    <att type="string" name="ID" value="LmjF26.1240"/>
    <att type="integer" name="connectivity_rank" value="290"/>
    <att type="string" name="functional_description" value="HSP70.4  heat shock protein 70-related protein Leishmania major chr 26"/>
    <att type="string" name="Human_Ortholog_ORTHOMCL" value="Human_Ortholog"/>
    <att type="integer" name="betweeness_rank" value="72"/>
    <att type="string" name="Prosite" value="PS01036"/>
    <att type="string" name="orthologue_12" value="Tb11.01.3120"/>
    <att type="string" name="orthologue_13" value="Tb11.01.3130"/>
    <att type="string" name="orthologue_14" value="Tb11.01.3135"/>
    <att type="string" name="orthologue_15" value="Tb11.01.3140"/>
    <att type="string" name="orthologue_1" value="LbrM26_V2.1260"/>
    <att type="integer" name="NCBI_GI" value="157871157"/>
    <att type="string" name="orthologue_2" value="LbrM28_V2.1300"/>
    <att type="string" name="orthologue_10" value="Tb927.7.710"/>
    <att type="string" name="orthologue_11" value="Tb11.01.3110"/>
    <att type="integer" name="Entrez_GENE_ID" value="5652852"/>
    <att type="string" name="orthologue_6" value="LinJ28_V3.2950"/>
    <att type="string" name="orthologue_5" value="LinJ28_V3.1310"/>
    <att type="string" name="orthologue_4" value="LinJ26_V3.1220"/>
    <att type="string" name="canonicalName" value="LmjF26.1240"/>
    <att type="string" name="orthologue_3" value="LbrM28_V2.2990"/>
    <att type="string" name="orthologue_9" value="LinJ28_V3.3060"/>
    <att type="string" name="orthologue_8" value="LinJ28_V3.3000"/>
    <att type="string" name="orthologue_7" value="LinJ28_V3.2960"/>
    <att type="integer" name="Degree" value="95"/>
    <att type="string" name="Uniprot_ID" value="Q4Q970"/>
    <att type="real" name="AverageShortestPathLength" value="2.59047619"/>
    <att type="real" name="ClusteringCoefficient" value="0.34221725"/>
    <graphics type="ELLIPSE" h="30.0" w="70.0" x="2147.0" y="2548.0" fill="#6666ff" width="1" outline="#00ffff"/>
  </node>
  <node label="LmjF09.0410" id="-1331">
    <att type="string" name="PFAM" value="PF07714"/>
    <att type="real" name="betweeness_score" value="169.56667"/>
    <att type="real" name="connectivity_score" value="151.23333"/>
    <att type="string" name="MCL_Cluster_ID" value="cl_1"/>
    <att type="string" name="ID" value="LmjF09.0410"/>
    <att type="integer" name="Double_scoring_rank" value="27"/>
    <att type="integer" name="connectivity_rank" value="49"/>
    <att type="string" name="KEGG_pathway" value="Phosphatidylinositol signaling system"/>
    <att type="string" name="functional_description" value="protein kinase, putative Leishmania major chr 9"/>
    <att type="string" name="Human_Ortholog_ORTHOMCL" value="Human_Ortholog"/>
    <att type="integer" name="betweeness_rank" value="714"/>
    <att type="string" name="Prosite" value="PS50011"/>
    <att type="string" name="orthologue_1" value="LbrM09_V2.0420"/>
    <att type="integer" name="NCBI_GI" value="157865014"/>
    <att type="string" name="orthologue_2" value="LinJ09_V3.0450"/>
    <att type="string" name="KEGG_ORTHOLOGS" value="K00924"/>
    <att type="integer" name="Entrez_GENE_ID" value="5649470"/>
    <att type="string" name="orthologue_6" value="Tc00.1047053509027.60"/>
    <att type="string" name="orthologue_5" value="Tb11.01.4250"/>
    <att type="string" name="orthologue_4" value="Tb11.01.4230"/>
    <att type="string" name="canonicalName" value="LmjF09.0410"/>
    <att type="string" name="orthologue_3" value="LinJ09_V3.0460"/>
    <att type="string" name="orthologue_9" value="Tc00.1047053511127.330"/>
    <att type="string" name="orthologue_8" value="Tc00.1047053511127.320"/>
    <att type="string" name="orthologue_7" value="Tc00.1047053509027.70"/>
    <att type="integer" name="Degree" value="192"/>
    <att type="string" name="GO_biological_process" value="protein_modification|_|_(GO:0006464)"/>
    <att type="string" name="Enzyme_ID" value="ec:2.7.1.-"/>
    <att type="string" name="Uniprot_ID" value="Q4QHY3"/>
    <att type="real" name="AverageShortestPathLength" value="3.14432234"/>
    <att type="real" name="ClusteringCoefficient" value="0.8398233"/>
    <graphics type="ELLIPSE" h="30.0" w="70.0" x="2619.0" y="2838.0" fill="#6666ff" width="1" outline="#00ffff"/>
  </node>
  <node label="LmjF28.1200" id="-1330">
    <att type="string" name="PFAM" value="PF06723"/>
    <att type="real" name="betweeness_score" value="21605.23333"/>
    <att type="real" name="connectivity_score" value="81.83333"/>
    <att type="string" name="MCL_Cluster_ID" value="cl_2"/>
    <att type="string" name="ID" value="LmjF28.1200"/>
    <att type="integer" name="connectivity_rank" value="299"/>
    <att type="string" name="functional_description" value="glucose-regulated protein 78, putative Leishmania major chr 28"/>
    <att type="string" name="Human_Ortholog_ORTHOMCL" value="Human_Ortholog"/>
    <att type="integer" name="betweeness_rank" value="60"/>
    <att type="string" name="Prosite" value="PS01036"/>
    <att type="string" name="orthologue_12" value="Tc00.1047053506585.40"/>
    <att type="string" name="orthologue_1" value="LbrM26_V2.1260"/>
    <att type="integer" name="NCBI_GI" value="157871706"/>
    <att type="string" name="orthologue_2" value="LbrM28_V2.1300"/>
    <att type="string" name="orthologue_10" value="Tb11.02.5450"/>
    <att type="string" name="KEGG_ORTHOLOGS" value="K09490"/>
    <att type="string" name="orthologue_11" value="Tb11.02.5500"/>
    <att type="integer" name="Entrez_GENE_ID" value="5653331"/>
    <att type="string" name="orthologue_6" value="LinJ28_V3.2950"/>
    <att type="string" name="orthologue_5" value="LinJ28_V3.1310"/>
    <att type="string" name="orthologue_4" value="LinJ26_V3.1220"/>
    <att type="string" name="canonicalName" value="LmjF28.1200"/>
    <att type="string" name="orthologue_3" value="LbrM28_V2.2990"/>
    <att type="string" name="orthologue_9" value="LinJ28_V3.3060"/>
    <att type="string" name="orthologue_8" value="LinJ28_V3.3000"/>
    <att type="string" name="orthologue_7" value="LinJ28_V3.2960"/>
    <att type="integer" name="Degree" value="94"/>
    <att type="string" name="Uniprot_ID" value="Q4Q8E6"/>
    <att type="real" name="AverageShortestPathLength" value="2.59340659"/>
    <att type="real" name="ClusteringCoefficient" value="0.34843285"/>
    <graphics type="ELLIPSE" h="30.0" w="70.0" x="2127.0" y="2541.0" fill="#6666ff" width="1" outline="#00ffff"/>
  </node>
  <node label="LmjF35.0820" id="-1329">
    <att type="string" name="PFAM" value="PF00155"/>
    <att type="real" name="betweeness_score" value="7504.9"/>
    <att type="real" name="connectivity_score" value="14.16667"/>
    <att type="string" name="MCL_Cluster_ID" value="cl_16"/>
    <att type="string" name="ID" value="LmjF35.0820"/>
    <att type="integer" name="connectivity_rank" value="753"/>
    <att type="string" name="KEGG_pathway" value="Biosynthesis of phenylpropanoids"/>
    <att type="string" name="functional_description" value="aspartate aminotransferase, putative Leishmania major chr 35"/>
    <att type="string" name="Human_Ortholog_ORTHOMCL" value="Human_Ortholog"/>
    <att type="integer" name="betweeness_rank" value="196"/>
    <att type="string" name="orthologue_1" value="LbrM34_V2.0810"/>
    <att type="integer" name="NCBI_GI" value="72547196"/>
    <att type="string" name="orthologue_2" value="LinJ35_V3.0840"/>
    <att type="string" name="KEGG_ORTHOLOGS" value="K00813"/>
    <att type="integer" name="Entrez_GENE_ID" value="3684525"/>
    <att type="string" name="orthologue_5" value="Tc00.1047053503841.70"/>
    <att type="string" name="orthologue_4" value="Tc00.1047053503679.10"/>
    <att type="string" name="canonicalName" value="LmjF35.0820"/>
    <att type="string" name="orthologue_3" value="Tb10.70.3710"/>
    <att type="integer" name="Degree" value="17"/>
    <att type="string" name="GO_biological_process" value="metabolism|_|_(GO:0008152)"/>
    <att type="string" name="Enzyme_ID" value="ec:2.6.1.1"/>
    <att type="string" name="Uniprot_ID" value="Q4FX34"/>
    <att type="real" name="AverageShortestPathLength" value="3.41831502"/>
    <att type="real" name="ClusteringCoefficient" value="0.39705882"/>
    <graphics type="ELLIPSE" h="30.0" w="70.0" x="2433.0" y="2422.0" fill="#6666ff" width="1" outline="#00ffff"/>
  </node>
  <node label="LmjF20.0770" id="-1328">
    <att type="string" name="PFAM" value="PF10439"/>
    <att type="real" name="betweeness_score" value="145.0"/>
    <att type="real" name="connectivity_score" value="116.26667"/>
    <att type="string" name="MCL_Cluster_ID" value="cl_1"/>
    <att type="string" name="ID" value="LmjF20.0770"/>
    <att type="integer" name="connectivity_rank" value="140"/>
    <att type="string" name="functional_description" value="protein kinase, putative Leishmania major chr 20"/>
    <att type="integer" name="betweeness_rank" value="731"/>
    <att type="string" name="Prosite" value="PS50324"/>
    <att type="string" name="orthologue_1" value="LinJ20_V3.0780"/>
    <att type="integer" name="NCBI_GI" value="157868553"/>
    <att type="string" name="orthologue_2" value="Tb927.1.1530"/>
    <att type="integer" name="Entrez_GENE_ID" value="5651353"/>
    <att type="string" name="orthologue_4" value="Tc00.1047053508995.10"/>
    <att type="string" name="canonicalName" value="LmjF20.0770"/>
    <att type="string" name="orthologue_3" value="Tc00.1047053506477.60"/>
    <att type="integer" name="Degree" value="148"/>
    <att type="string" name="GO_biological_process" value="signal_transduction|_|_(GO:0007165)"/>
    <att type="string" name="Uniprot_ID" value="Q4QCW9"/>
    <att type="real" name="AverageShortestPathLength" value="3.18754579"/>
    <att type="real" name="ClusteringCoefficient" value="0.96515904"/>
    <graphics type="ELLIPSE" h="30.0" w="70.0" x="2672.0" y="3066.0" fill="#6666ff" width="1" outline="#00ffff"/>
  </node>
  <node label="LmjF24.1340" id="-1327">
    <att type="string" name="PFAM" value="PF08477"/>
    <att type="real" name="betweeness_score" value="857.0"/>
    <att type="real" name="connectivity_score" value="97.23333"/>
    <att type="string" name="MCL_Cluster_ID" value="cl_3"/>
    <att type="string" name="ID" value="LmjF24.1340"/>
    <att type="integer" name="connectivity_rank" value="231"/>
    <att type="string" name="functional_description" value="translation initiation factor IF-2, putative Leishmania major chr 24"/>
    <att type="integer" name="betweeness_rank" value="505"/>
    <att type="string" name="orthologue_1" value="LbrM24_V2.1540"/>
    <att type="integer" name="NCBI_GI" value="157870201"/>
    <att type="string" name="orthologue_2" value="LinJ24_V3.1380"/>
    <att type="integer" name="Entrez_GENE_ID" value="5652301"/>
    <att type="string" name="orthologue_5" value="Tc00.1047053507991.120"/>
    <att type="string" name="orthologue_4" value="Tc00.1047053504035.90"/>
    <att type="string" name="canonicalName" value="LmjF24.1340"/>
    <att type="string" name="orthologue_3" value="Tb927.8.6880"/>
    <att type="integer" name="Degree" value="101"/>
    <att type="string" name="GO_biological_process" value="translational_initiation|_|_(GO:0006413)"/>
    <att type="string" name="Uniprot_ID" value="Q4QAJ7"/>
    <att type="real" name="AverageShortestPathLength" value="3.25934066"/>
    <att type="real" name="ClusteringCoefficient" value="0.82277228"/>
    <graphics type="ELLIPSE" h="30.0" w="70.0" x="1593.0" y="3103.0" fill="#6666ff" width="1" outline="#00ffff"/>
  </node>
  <node label="LmjF31.1290" id="-1326">
    <att type="string" name="PFAM" value="PF05729"/>
    <att type="real" name="betweeness_score" value="17138.03333"/>
    <att type="real" name="connectivity_score" value="21.23333"/>
    <att type="string" name="MCL_Cluster_ID" value="cl_10"/>
    <att type="string" name="ID" value="LmjF31.1290"/>
    <att type="integer" name="connectivity_rank" value="664"/>
    <att type="string" name="functional_description" value="multidrug resistance protein, copy 1-like protein Leishmania major chr 31"/>
    <att type="integer" name="betweeness_rank" value="84"/>
    <att type="string" name="Prosite" value="PS50929"/>
    <att type="string" name="orthologue_12" value="LinJ31_V3.1310"/>
    <att type="string" name="orthologue_13" value="LinJ31_V3.1460"/>
    <att type="string" name="orthologue_14" value="Tb927.4.4490"/>
    <att type="string" name="orthologue_15" value="Tc00.1047053457101.30"/>
    <att type="string" name="orthologue_1" value="LbrM23_V2.0230"/>
    <att type="integer" name="NCBI_GI" value="157873201"/>
    <att type="string" name="orthologue_2" value="LbrM23_V2.0280"/>
    <att type="string" name="orthologue_10" value="LinJ31_V3.1290"/>
    <att type="string" name="orthologue_11" value="LinJ31_V3.1300"/>
    <att type="integer" name="Entrez_GENE_ID" value="5654059"/>
    <att type="string" name="orthologue_6" value="LbrM31_V2.1650"/>
    <att type="string" name="orthologue_5" value="LbrM31_V2.1510"/>
    <att type="string" name="orthologue_4" value="LbrM31_V2.1500"/>
    <att type="string" name="canonicalName" value="LmjF31.1290"/>
    <att type="string" name="orthologue_3" value="LbrM23_V2.0740"/>
    <att type="string" name="orthologue_9" value="LinJ23_V3.0290"/>
    <att type="string" name="orthologue_8" value="LinJ23_V3.0240"/>
    <att type="string" name="orthologue_7" value="LinJ23_V3.0230"/>
    <att type="string" name="Exclusive_targets" value="exclusive_targets"/>
    <att type="integer" name="Degree" value="27"/>
    <att type="string" name="GO_biological_process" value="transport|_|_(GO:0006810)"/>
    <att type="string" name="Uniprot_ID" value="Q4Q6D4"/>
    <att type="real" name="AverageShortestPathLength" value="3.42857143"/>
    <att type="real" name="ClusteringCoefficient" value="0.61538462"/>
    <graphics type="ELLIPSE" h="30.0" w="70.0" x="1429.0" y="3329.0" fill="#6666ff" width="1" outline="#00ffff"/>
  </node>
  <node label="LmjF22.1530" id="-1325">
    <att type="string" name="PFAM" value="PF01121"/>
    <att type="real" name="betweeness_score" value="0.0"/>
    <att type="real" name="connectivity_score" value="1.5"/>
    <att type="string" name="MCL_Cluster_ID" value="cl_26"/>
    <att type="string" name="ID" value="LmjF22.1530"/>
    <att type="integer" name="connectivity_rank" value="1236"/>
    <att type="string" name="KEGG_pathway" value="Pantothenate and CoA biosynthesis"/>
    <att type="string" name="functional_description" value="dephospho-CoA kinase, putative Leishmania major chr 22"/>
    <att type="string" name="Human_Ortholog_ORTHOMCL" value="Human_Ortholog"/>
    <att type="integer" name="betweeness_rank" value="1156"/>
    <att type="string" name="Prosite" value="PS51219"/>
    <att type="string" name="orthologue_1" value="LbrM22_V2.1430"/>
    <att type="integer" name="NCBI_GI" value="157869505"/>
    <att type="string" name="orthologue_2" value="LinJ22_V3.1380"/>
    <att type="string" name="KEGG_ORTHOLOGS" value="K00859"/>
    <att type="integer" name="Entrez_GENE_ID" value="5651926"/>
    <att type="string" name="orthologue_6" value="Tc00.1047053511825.210"/>
    <att type="string" name="orthologue_5" value="Tc00.1047053506863.4"/>
    <att type="string" name="orthologue_4" value="Tc00.1047053506861.39"/>
    <att type="string" name="canonicalName" value="LmjF22.1530"/>
    <att type="string" name="orthologue_3" value="Tb927.6.710"/>
    <att type="integer" name="Degree" value="2"/>
    <att type="string" name="Enzyme_ID" value="ec:2.7.1.24"/>
    <att type="string" name="Uniprot_ID" value="Q4QBJ4"/>
    <att type="real" name="AverageShortestPathLength" value="4.37582418"/>
    <att type="real" name="ClusteringCoefficient" value="1.0"/>
    <graphics type="ELLIPSE" h="30.0" w="70.0" x="2023.0" y="1463.0" fill="#6666ff" width="1" outline="#00ffff"/>
  </node>
  <node label="LmjF30.1890" id="-1324">
    <att type="string" name="PFAM" value="PF07931"/>
    <att type="real" name="betweeness_score" value="34422.9"/>
    <att type="real" name="connectivity_score" value="32.43333"/>
    <att type="string" name="MCL_Cluster_ID" value="cl_26"/>
    <att type="string" name="ID" value="LmjF30.1890"/>
    <att type="integer" name="connectivity_rank" value="535"/>
    <att type="string" name="functional_description" value="hypothetical protein, conserved Leishmania major chr 30"/>
    <att type="string" name="Human_Ortholog_ORTHOMCL" value="Human_Ortholog"/>
    <att type="integer" name="betweeness_rank" value="25"/>
    <att type="string" name="orthologue_1" value="LbrM30_V2.1840"/>
    <att type="integer" name="NCBI_GI" value="157872495"/>
    <att type="string" name="orthologue_2" value="LinJ30_V3.1880"/>
    <att type="integer" name="Entrez_GENE_ID" value="5653731"/>
    <att type="string" name="orthologue_5" value="Tc00.1047053509171.47"/>
    <att type="string" name="orthologue_4" value="Tc00.1047053507023.280"/>
    <att type="string" name="canonicalName" value="LmjF30.1890"/>
    <att type="string" name="orthologue_3" value="Tb927.6.3210"/>
    <att type="integer" name="Degree" value="40"/>
    <att type="string" name="GO_biological_process" value="metabolism|_|_(GO:0008152)"/>
    <att type="string" name="PDB" value="1Y63"/>
    <att type="string" name="Uniprot_ID" value="Q4Q7A6"/>
    <att type="real" name="AverageShortestPathLength" value="3.37875458"/>
    <att type="real" name="ClusteringCoefficient" value="0.64358974"/>
    <graphics type="ELLIPSE" h="30.0" w="70.0" x="2098.0" y="1781.0" fill="#6666ff" width="1" outline="#00ffff"/>
  </node>
  <node label="LmjF36.6090" id="-1323">
    <att type="string" name="PFAM" value="PF03109"/>
    <att type="real" name="betweeness_score" value="1695.23333"/>
    <att type="real" name="connectivity_score" value="175.7"/>
    <att type="string" name="MCL_Cluster_ID" value="cl_1"/>
    <att type="string" name="ID" value="LmjF36.6090"/>
    <att type="integer" name="connectivity_rank" value="43"/>
    <att type="string" name="functional_description" value="hypothetical protein, conserved Leishmania major chr 36"/>
    <att type="string" name="Human_Ortholog_ORTHOMCL" value="Human_Ortholog"/>
    <att type="integer" name="betweeness_rank" value="407"/>
    <att type="string" name="Prosite" value="PS50011"/>
    <att type="string" name="orthologue_1" value="LbrM35_V2.6400"/>
    <att type="integer" name="NCBI_GI" value="157877796"/>
    <att type="string" name="orthologue_2" value="LinJ36_V3.6350"/>
    <att type="string" name="KEGG_ORTHOLOGS" value="K08869"/>
    <att type="integer" name="Entrez_GENE_ID" value="5655914"/>
    <att type="string" name="orthologue_6" value="Tc00.1047053509789.10"/>
    <att type="string" name="orthologue_5" value="Tc00.1047053508725.4"/>
    <att type="string" name="orthologue_4" value="Tc00.1047053508723.120"/>
    <att type="string" name="canonicalName" value="LmjF36.6090"/>
    <att type="string" name="orthologue_3" value="Tb10.6k15.1800"/>
    <att type="integer" name="Degree" value="202"/>
    <att type="string" name="GO_biological_process" value="protein_modification|_|_(GO:0006464)"/>
    <att type="string" name="Uniprot_ID" value="Q4Q0F1"/>
    <att type="real" name="AverageShortestPathLength" value="3.13699634"/>
    <att type="real" name="ClusteringCoefficient" value="0.77286833"/>
    <graphics type="ELLIPSE" h="30.0" w="70.0" x="2690.0" y="2939.0" fill="#6666ff" width="1" outline="#00ffff"/>
  </node>
  <node label="LmjF24.0230" id="-1322">
    <att type="string" name="PFAM" value="PF09998"/>
    <att type="real" name="betweeness_score" value="280.23333"/>
    <att type="real" name="connectivity_score" value="182.5"/>
    <att type="string" name="MCL_Cluster_ID" value="cl_1"/>
    <att type="string" name="ID" value="LmjF24.0230"/>
    <att type="integer" name="Double_scoring_rank" value="7"/>
    <att type="integer" name="connectivity_rank" value="21"/>
    <att type="string" name="functional_description" value="protein kinase, putative Leishmania major chr 24"/>
    <att type="integer" name="betweeness_rank" value="652"/>
    <att type="string" name="Prosite" value="PS50011"/>
    <att type="string" name="orthologue_1" value="LbrM24_V2.0220"/>
    <att type="integer" name="NCBI_GI" value="157869979"/>
    <att type="string" name="orthologue_2" value="LinJ24_V3.0220"/>
    <att type="integer" name="Entrez_GENE_ID" value="5652189"/>
    <att type="string" name="canonicalName" value="LmjF24.0230"/>
    <att type="string" name="Exclusive_targets" value="exclusive_targets"/>
    <att type="integer" name="Degree" value="201"/>
    <att type="string" name="GO_biological_process" value="protein_modification|_|_(GO:0006464)"/>
    <att type="string" name="Uniprot_ID" value="Q4QAV8"/>
    <att type="real" name="AverageShortestPathLength" value="3.13772894"/>
    <att type="real" name="ClusteringCoefficient" value="0.78114428"/>
    <graphics type="ELLIPSE" h="30.0" w="70.0" x="2791.0" y="2843.0" fill="#6666ff" width="1" outline="#00ffff"/>
  </node>
  <node label="LmjF24.0760" id="-1321">
    <att type="string" name="PFAM" value="PF06764"/>
    <att type="real" name="betweeness_score" value="5917.96667"/>
    <att type="real" name="connectivity_score" value="73.9"/>
    <att type="string" name="MCL_Cluster_ID" value="cl_5"/>
    <att type="string" name="ID" value="LmjF24.0760"/>
    <att type="integer" name="connectivity_rank" value="331"/>
    <att type="string" name="KEGG_pathway" value="Homologous recombination"/>
    <att type="string" name="functional_description" value="DNA repair and recombination protein RAD54, putative Leishmania major chr 24"/>
    <att type="string" name="Human_Ortholog_ORTHOMCL" value="Human_Ortholog"/>
    <att type="integer" name="betweeness_rank" value="223"/>
    <att type="string" name="Prosite" value="PS51194"/>
    <att type="string" name="orthologue_1" value="LbrM24_V2.0770"/>
    <att type="integer" name="NCBI_GI" value="157870081"/>
    <att type="string" name="orthologue_2" value="LinJ24_V3.0770"/>
    <att type="string" name="KEGG_ORTHOLOGS" value="K10877"/>
    <att type="integer" name="Entrez_GENE_ID" value="5652241"/>
    <att type="string" name="orthologue_5" value="Tc00.1047053508647.290"/>
    <att type="string" name="orthologue_4" value="Tc00.1047053505183.40"/>
    <att type="string" name="canonicalName" value="LmjF24.0760"/>
    <att type="string" name="orthologue_3" value="Tb11.02.3110"/>
    <att type="integer" name="Degree" value="83"/>
    <att type="string" name="Enzyme_ID" value="ec:3.6.1.-"/>
    <att type="string" name="Uniprot_ID" value="Q4QAQ7"/>
    <att type="real" name="AverageShortestPathLength" value="3.41904762"/>
    <att type="real" name="ClusteringCoefficient" value="0.43931825"/>
    <graphics type="ELLIPSE" h="30.0" w="70.0" x="3025.0" y="2154.0" fill="#6666ff" width="1" outline="#00ffff"/>
  </node>
  <node label="LmjF26.1560" id="-1320">
    <att type="string" name="PFAM" value="PF09699"/>
    <att type="real" name="betweeness_score" value="205.23333"/>
    <att type="real" name="connectivity_score" value="36.03333"/>
    <att type="string" name="MCL_Cluster_ID" value="cl_5"/>
    <att type="string" name="ID" value="LmjF26.1560"/>
    <att type="integer" name="connectivity_rank" value="517"/>
    <att type="string" name="functional_description" value="hypothetical protein, conserved Leishmania major chr 26"/>
    <att type="integer" name="betweeness_rank" value="694"/>
    <att type="string" name="Prosite" value="PS50089"/>
    <att type="string" name="orthologue_1" value="LbrM26_V2.1580"/>
    <att type="integer" name="NCBI_GI" value="157871221"/>
    <att type="string" name="orthologue_2" value="LinJ26_V3.1540"/>
    <att type="integer" name="Entrez_GENE_ID" value="5652884"/>
    <att type="string" name="canonicalName" value="LmjF26.1560"/>
    <att type="string" name="orthologue_3" value="Tb927.7.1090"/>
    <att type="integer" name="Degree" value="43"/>
    <att type="string" name="GO_biological_process" value="ubiquitin_cycle|_|_(GO:0006512)"/>
    <att type="string" name="Uniprot_ID" value="Q4Q938"/>
    <att type="real" name="AverageShortestPathLength" value="3.77582418"/>
    <att type="real" name="ClusteringCoefficient" value="0.87707641"/>
    <graphics type="ELLIPSE" h="30.0" w="70.0" x="3280.0" y="2183.0" fill="#6666ff" width="1" outline="#00ffff"/>
  </node>
  <node label="LmjF08.0660" id="-1319">
    <att type="string" name="PFAM" value="PF09446"/>
    <att type="real" name="betweeness_score" value="29.63333"/>
    <att type="real" name="connectivity_score" value="117.66667"/>
    <att type="string" name="MCL_Cluster_ID" value="cl_1"/>
    <att type="string" name="ID" value="LmjF08.0660"/>
    <att type="integer" name="Double_scoring_rank" value="98"/>
    <att type="integer" name="connectivity_rank" value="131"/>
    <att type="string" name="functional_description" value="protein kinase, putative Leishmania major chr 8"/>
    <att type="integer" name="betweeness_rank" value="941"/>
    <att type="string" name="Prosite" value="PS50011"/>
    <att type="string" name="orthologue_1" value="LbrM31_V2.2030"/>
    <att type="integer" name="NCBI_GI" value="157864773"/>
    <att type="string" name="orthologue_2" value="LbrM31_V2.2070"/>
    <att type="integer" name="Entrez_GENE_ID" value="5649350"/>
    <att type="string" name="orthologue_6" value="LinJ31_V3.1880"/>
    <att type="string" name="orthologue_5" value="LinJ31_V3.1870"/>
    <att type="string" name="orthologue_4" value="LinJ08_V3.0670"/>
    <att type="string" name="canonicalName" value="LmjF08.0660"/>
    <att type="string" name="orthologue_3" value="LbrM31_V2.2080"/>
    <att type="string" name="Exclusive_targets" value="exclusive_targets"/>
    <att type="integer" name="Degree" value="147"/>
    <att type="string" name="GO_biological_process" value="signal_transduction|_|_(GO:0007165)"/>
    <att type="string" name="Uniprot_ID" value="Q4QIA3"/>
    <att type="real" name="AverageShortestPathLength" value="3.18827839"/>
    <att type="real" name="ClusteringCoefficient" value="0.96785015"/>
    <graphics type="ELLIPSE" h="30.0" w="70.0" x="2836.0" y="3107.0" fill="#6666ff" width="1" outline="#00ffff"/>
  </node>
  <node label="LmjF24.2320" id="-1318">
    <att type="string" name="PFAM" value="PF07714"/>
    <att type="real" name="betweeness_score" value="276.26667"/>
    <att type="real" name="connectivity_score" value="117.33333"/>
    <att type="string" name="MCL_Cluster_ID" value="cl_1"/>
    <att type="string" name="ID" value="LmjF24.2320"/>
    <att type="integer" name="Double_scoring_rank" value="99"/>
    <att type="integer" name="connectivity_rank" value="133"/>
    <att type="string" name="functional_description" value="mitogen-activated protein kinase Leishmania major chr 24"/>
    <att type="string" name="Human_Ortholog_ORTHOMCL" value="Human_Ortholog"/>
    <att type="integer" name="betweeness_rank" value="656"/>
    <att type="string" name="Prosite" value="PS50011"/>
    <att type="string" name="orthologue_1" value="LbrM24_V2.2400"/>
    <att type="integer" name="NCBI_GI" value="157870399"/>
    <att type="string" name="orthologue_2" value="LinJ24_V3.2410"/>
    <att type="integer" name="Entrez_GENE_ID" value="5652406"/>
    <att type="string" name="orthologue_5" value="Tc00.1047053511075.60"/>
    <att type="string" name="orthologue_4" value="Tc00.1047053440099.28"/>
    <att type="string" name="canonicalName" value="LmjF24.2320"/>
    <att type="string" name="orthologue_3" value="Tb927.8.5950"/>
    <att type="integer" name="Degree" value="146"/>
    <att type="string" name="GO_biological_process" value="protein_modification|_|_(GO:0006464)"/>
    <att type="string" name="Uniprot_ID" value="Q4QA98"/>
    <att type="real" name="AverageShortestPathLength" value="3.18901099"/>
    <att type="real" name="ClusteringCoefficient" value="0.97033538"/>
    <graphics type="ELLIPSE" h="30.0" w="70.0" x="2690.0" y="3077.0" fill="#6666ff" width="1" outline="#00ffff"/>
  </node>
  <node label="LmjF29.2670" id="-1317">
    <att type="string" name="PFAM" value="PF07714"/>
    <att type="real" name="betweeness_score" value="94.96667"/>
    <att type="real" name="connectivity_score" value="130.83333"/>
    <att type="string" name="MCL_Cluster_ID" value="cl_1"/>
    <att type="string" name="ID" value="LmjF29.2670"/>
    <att type="integer" name="Double_scoring_rank" value="73"/>
    <att type="integer" name="connectivity_rank" value="104"/>
    <att type="string" name="functional_description" value="serine/threonine-protein kinase Nek3, putative Leishmania major chr 29"/>
    <att type="integer" name="betweeness_rank" value="786"/>
    <att type="string" name="Prosite" value="PS50011"/>
    <att type="string" name="orthologue_1" value="LbrM29_V2.2640"/>
    <att type="integer" name="NCBI_GI" value="73537027"/>
    <att type="string" name="orthologue_2" value="LinJ29_V3.2780"/>
    <att type="string" name="KEGG_ORTHOLOGS" value="K08857"/>
    <att type="integer" name="Entrez_GENE_ID" value="3608422"/>
    <att type="string" name="orthologue_5" value="Tc00.1047053508153.510"/>
    <att type="string" name="orthologue_4" value="Tc00.1047053506697.30"/>
    <att type="string" name="canonicalName" value="LmjF29.2670"/>
    <att type="string" name="orthologue_3" value="Tb927.3.3080"/>
    <att type="string" name="Exclusive_targets" value="exclusive_targets"/>
    <att type="integer" name="Degree" value="165"/>
    <att type="string" name="GO_biological_process" value="protein_modification|_|_(GO:0006464)"/>
    <att type="string" name="Enzyme_ID" value="ec:2.7.11.1"/>
    <att type="string" name="Uniprot_ID" value="Q4FXD5"/>
    <att type="real" name="AverageShortestPathLength" value="3.16410256"/>
    <att type="real" name="ClusteringCoefficient" value="0.91507761"/>
    <graphics type="ELLIPSE" h="30.0" w="70.0" x="2808.0" y="3030.0" fill="#6666ff" width="1" outline="#00ffff"/>
  </node>
  <node label="LmjF15.1200" id="-1316">
    <att type="string" name="PFAM" value="PF09351"/>
    <att type="real" name="betweeness_score" value="73.7"/>
    <att type="real" name="connectivity_score" value="109.36667"/>
    <att type="string" name="MCL_Cluster_ID" value="cl_1"/>
    <att type="string" name="ID" value="LmjF15.1200"/>
    <att type="integer" name="connectivity_rank" value="165"/>
    <att type="string" name="functional_description" value="protein kinase, putative Leishmania major chr 15"/>
    <att type="integer" name="betweeness_rank" value="822"/>
    <att type="string" name="Prosite" value="PS50324"/>
    <att type="string" name="orthologue_1" value="LbrM15_V2.1140"/>
    <att type="integer" name="NCBI_GI" value="157866958"/>
    <att type="string" name="orthologue_2" value="LinJ15_V3.1180"/>
    <att type="integer" name="Entrez_GENE_ID" value="5650501"/>
    <att type="string" name="canonicalName" value="LmjF15.1200"/>
    <att type="string" name="orthologue_3" value="Tc00.1047053505977.13"/>
    <att type="integer" name="Degree" value="136"/>
    <att type="string" name="GO_biological_process" value="signal_transduction|_|_(GO:0007165)"/>
    <att type="string" name="Uniprot_ID" value="Q4QF64"/>
    <att type="real" name="AverageShortestPathLength" value="3.2014652"/>
    <att type="real" name="ClusteringCoefficient" value="0.99074074"/>
    <graphics type="ELLIPSE" h="30.0" w="70.0" x="2778.0" y="3114.0" fill="#6666ff" width="1" outline="#00ffff"/>
  </node>
  <node label="LmjF24.1450" id="-1315">
    <att type="string" name="PFAM" value="PF07714"/>
    <att type="real" name="betweeness_score" value="422.46667"/>
    <att type="real" name="connectivity_score" value="182.53333"/>
    <att type="string" name="MCL_Cluster_ID" value="cl_1"/>
    <att type="string" name="ID" value="LmjF24.1450"/>
    <att type="integer" name="Double_scoring_rank" value="6"/>
    <att type="integer" name="connectivity_rank" value="20"/>
    <att type="string" name="functional_description" value="protein kinase, putative Leishmania major chr 24"/>
    <att type="integer" name="betweeness_rank" value="598"/>
    <att type="string" name="Prosite" value="PS50011"/>
    <att type="string" name="orthologue_1" value="LbrM24_V2.1410"/>
    <att type="integer" name="NCBI_GI" value="157870223"/>
    <att type="string" name="orthologue_2" value="LinJ24_V3.1500"/>
    <att type="integer" name="Entrez_GENE_ID" value="5652312"/>
    <att type="string" name="orthologue_5" value="Tc00.1047053507991.20"/>
    <att type="string" name="orthologue_4" value="Tc00.1047053506205.40"/>
    <att type="string" name="canonicalName" value="LmjF24.1450"/>
    <att type="string" name="orthologue_3" value="Tb927.8.6810"/>
    <att type="string" name="Exclusive_targets" value="exclusive_targets"/>
    <att type="integer" name="Degree" value="201"/>
    <att type="string" name="GO_biological_process" value="protein_modification|_|_(GO:0006464)"/>
    <att type="string" name="Uniprot_ID" value="Q4QAI6"/>
    <att type="real" name="AverageShortestPathLength" value="3.13772894"/>
    <att type="real" name="ClusteringCoefficient" value="0.78114428"/>
    <graphics type="ELLIPSE" h="30.0" w="70.0" x="2784.0" y="2817.0" fill="#6666ff" width="1" outline="#00ffff"/>
  </node>
  <node label="LmjF36.0550" id="-1314">
    <att type="string" name="PFAM" value="PF07714"/>
    <att type="real" name="betweeness_score" value="105063.4"/>
    <att type="real" name="connectivity_score" value="191.16667"/>
    <att type="string" name="MCL_Cluster_ID" value="cl_1"/>
    <att type="string" name="ID" value="LmjF36.0550"/>
    <att type="integer" name="connectivity_rank" value="4"/>
    <att type="string" name="functional_description" value="CRK3  cell division related protein kinase 2 Leishmania major chr 36"/>
    <att type="string" name="Human_Ortholog_ORTHOMCL" value="Human_Ortholog"/>
    <att type="integer" name="betweeness_rank" value="2"/>
    <att type="string" name="Prosite" value="PS50011"/>
    <att type="string" name="orthologue_1" value="LbrM35_V2.0660"/>
    <att type="integer" name="NCBI_GI" value="157876562"/>
    <att type="string" name="orthologue_2" value="LinJ36_V3.0600"/>
    <att type="integer" name="Entrez_GENE_ID" value="5655305"/>
    <att type="string" name="orthologue_5" value="Tc00.1047053506677.20"/>
    <att type="string" name="orthologue_4" value="Tc00.1047053506583.40"/>
    <att type="string" name="canonicalName" value="LmjF36.0550"/>
    <att type="string" name="orthologue_3" value="Tb10.70.2210"/>
    <att type="integer" name="Degree" value="237"/>
    <att type="string" name="GO_biological_process" value="protein_modification|_|_(GO:0006464)"/>
    <att type="string" name="Uniprot_ID" value="O96526"/>
    <att type="real" name="AverageShortestPathLength" value="2.6007326"/>
    <att type="real" name="ClusteringCoefficient" value="0.54981048"/>
    <graphics type="ELLIPSE" h="30.0" w="70.0" x="2483.0" y="2781.0" fill="#6666ff" width="1" outline="#00ffff"/>
  </node>
  <node label="LmjF27.2460" id="-1313">
    <att type="string" name="PFAM" value="PF07714"/>
    <att type="real" name="betweeness_score" value="61.2"/>
    <att type="real" name="connectivity_score" value="116.1"/>
    <att type="string" name="MCL_Cluster_ID" value="cl_1"/>
    <att type="string" name="ID" value="LmjF27.2460"/>
    <att type="integer" name="connectivity_rank" value="141"/>
    <att type="string" name="functional_description" value="protein kinase, putative Leishmania major chr 27"/>
    <att type="integer" name="betweeness_rank" value="850"/>
    <att type="string" name="Prosite" value="PS50011"/>
    <att type="string" name="orthologue_1" value="LbrM27_V2.2670"/>
    <att type="integer" name="NCBI_GI" value="73544623"/>
    <att type="string" name="orthologue_2" value="LinJ27_V3.2410"/>
    <att type="integer" name="Entrez_GENE_ID" value="3608704"/>
    <att type="string" name="orthologue_6" value="Tc00.1047053509103.4"/>
    <att type="string" name="orthologue_5" value="Tc00.1047053507801.70"/>
    <att type="string" name="orthologue_4" value="Tb927.4.3770"/>
    <att type="string" name="canonicalName" value="LmjF27.2460"/>
    <att type="string" name="orthologue_3" value="Tb927.2.5230"/>
    <att type="integer" name="Degree" value="146"/>
    <att type="string" name="GO_biological_process" value="protein_modification|_|_(GO:0006464)"/>
    <att type="string" name="Uniprot_ID" value="Q4FY70"/>
    <att type="real" name="AverageShortestPathLength" value="3.17802198"/>
    <att type="real" name="ClusteringCoefficient" value="0.94501653"/>
    <graphics type="ELLIPSE" h="30.0" w="70.0" x="2877.0" y="2797.0" fill="#6666ff" width="1" outline="#00ffff"/>
  </node>
  <node label="LmjF15.1550" id="-1312">
    <att type="string" name="PFAM" value="PF07975"/>
    <att type="real" name="betweeness_score" value="1704.43333"/>
    <att type="real" name="connectivity_score" value="185.06667"/>
    <att type="string" name="MCL_Cluster_ID" value="cl_1"/>
    <att type="string" name="ID" value="LmjF15.1550"/>
    <att type="integer" name="connectivity_rank" value="10"/>
    <att type="string" name="functional_description" value="protein kinase, putative Leishmania major chr 15"/>
    <att type="integer" name="betweeness_rank" value="405"/>
    <att type="string" name="node.fillColor" value="255,102,0"/>
    <att type="string" name="Prosite" value="PS50178"/>
    <att type="string" name="orthologue_1" value="LbrM15_V2.1560"/>
    <att type="integer" name="NCBI_GI" value="157867040"/>
    <att type="string" name="orthologue_2" value="LinJ15_V3.1630"/>
    <att type="integer" name="Entrez_GENE_ID" value="5650542"/>
    <att type="string" name="orthologue_5" value="Tc00.1047053509941.120"/>
    <att type="string" name="orthologue_4" value="Tc00.1047053508277.20"/>
    <att type="string" name="canonicalName" value="LmjF15.1550"/>
    <att type="string" name="orthologue_3" value="Tb09.160.3480"/>
    <att type="string" name="Exclusive_targets" value="exclusive_targets"/>
    <att type="integer" name="Degree" value="204"/>
    <att type="string" name="GO_biological_process" value="protein_modification|_|_(GO:0006464)"/>
    <att type="string" name="Uniprot_ID" value="Q4QF23"/>
    <att type="real" name="AverageShortestPathLength" value="3.13553114"/>
    <att type="real" name="ClusteringCoefficient" value="0.76002125"/>
    <graphics type="ELLIPSE" h="30.0" w="70.0" x="2738.0" y="2880.0" fill="#ff6600" width="1" outline="#00ffff"/>
  </node>
  <node label="LmjF24.0670" id="-1311">
    <att type="string" name="PFAM" value="PF07714"/>
    <att type="real" name="betweeness_score" value="14.86667"/>
    <att type="real" name="connectivity_score" value="111.0"/>
    <att type="string" name="MCL_Cluster_ID" value="cl_1"/>
    <att type="string" name="ID" value="LmjF24.0670"/>
    <att type="integer" name="connectivity_rank" value="159"/>
    <att type="string" name="functional_description" value="protein kinase, putative Leishmania major chr 24"/>
    <att type="integer" name="betweeness_rank" value="991"/>
    <att type="string" name="Prosite" value="PS50011"/>
    <att type="string" name="orthologue_1" value="LbrM24_V2.0680"/>
    <att type="integer" name="NCBI_GI" value="157870063"/>
    <att type="string" name="orthologue_2" value="LinJ24_V3.0680"/>
    <att type="integer" name="Entrez_GENE_ID" value="5652232"/>
    <att type="string" name="orthologue_5" value="Tc00.1047053505183.140"/>
    <att type="string" name="orthologue_4" value="Tc00.1047053504125.90"/>
    <att type="string" name="canonicalName" value="LmjF24.0670"/>
    <att type="string" name="orthologue_3" value="Tb11.02.3010"/>
    <att type="integer" name="Degree" value="138"/>
    <att type="string" name="GO_biological_process" value="protein_modification|_|_(GO:0006464)"/>
    <att type="string" name="Uniprot_ID" value="Q4QAR6"/>
    <att type="real" name="AverageShortestPathLength" value="3.19487179"/>
    <att type="real" name="ClusteringCoefficient" value="0.98688247"/>
    <graphics type="ELLIPSE" h="30.0" w="70.0" x="2569.0" y="3104.0" fill="#6666ff" width="1" outline="#00ffff"/>
  </node>
  <node label="LmjF09.0400" id="-1310">
    <att type="string" name="PFAM" value="PF07714"/>
    <att type="real" name="betweeness_score" value="60.93333"/>
    <att type="real" name="connectivity_score" value="151.06667"/>
    <att type="string" name="MCL_Cluster_ID" value="cl_1"/>
    <att type="string" name="ID" value="LmjF09.0400"/>
    <att type="integer" name="Double_scoring_rank" value="28"/>
    <att type="integer" name="connectivity_rank" value="50"/>
    <att type="string" name="functional_description" value="protein kinase, putative Leishmania major chr 9"/>
    <att type="string" name="Human_Ortholog_ORTHOMCL" value="Human_Ortholog"/>
    <att type="integer" name="betweeness_rank" value="852"/>
    <att type="string" name="Prosite" value="PS50011"/>
    <att type="string" name="orthologue_1" value="LbrM09_V2.0420"/>
    <att type="integer" name="NCBI_GI" value="157865012"/>
    <att type="string" name="orthologue_2" value="LinJ09_V3.0450"/>
    <att type="string" name="KEGG_ORTHOLOGS" value="K08287"/>
    <att type="integer" name="Entrez_GENE_ID" value="5649469"/>
    <att type="string" name="orthologue_6" value="Tc00.1047053509027.60"/>
    <att type="string" name="orthologue_5" value="Tb11.01.4250"/>
    <att type="string" name="orthologue_4" value="Tb11.01.4230"/>
    <att type="string" name="canonicalName" value="LmjF09.0400"/>
    <att type="string" name="orthologue_3" value="LinJ09_V3.0460"/>
    <att type="string" name="orthologue_9" value="Tc00.1047053511127.330"/>
    <att type="string" name="orthologue_8" value="Tc00.1047053511127.320"/>
    <att type="string" name="orthologue_7" value="Tc00.1047053509027.70"/>
    <att type="integer" name="Degree" value="191"/>
    <att type="string" name="GO_biological_process" value="protein_modification|_|_(GO:0006464)"/>
    <att type="string" name="Enzyme_ID" value="ec:2.7.12.1"/>
    <att type="string" name="Uniprot_ID" value="Q4QHY4"/>
    <att type="real" name="AverageShortestPathLength" value="3.14505495"/>
    <att type="real" name="ClusteringCoefficient" value="0.84155415"/>
    <graphics type="ELLIPSE" h="30.0" w="70.0" x="2657.0" y="2831.0" fill="#6666ff" width="1" outline="#00ffff"/>
  </node>
  <node label="LmjF05.0330" id="-1309">
    <att type="string" name="PFAM" value="PF07728"/>
    <att type="real" name="betweeness_score" value="1413.83333"/>
    <att type="real" name="connectivity_score" value="78.63333"/>
    <att type="string" name="MCL_Cluster_ID" value="cl_4"/>
    <att type="string" name="ID" value="LmjF05.0330"/>
    <att type="integer" name="connectivity_rank" value="309"/>
    <att type="string" name="functional_description" value="DNA replication licensing factor, putative Leishmania major chr 5"/>
    <att type="string" name="Human_Ortholog_ORTHOMCL" value="Human_Ortholog"/>
    <att type="integer" name="betweeness_rank" value="435"/>
    <att type="string" name="Prosite" value="PS50051"/>
    <att type="string" name="orthologue_1" value="LbrM05_V2.0320"/>
    <att type="integer" name="NCBI_GI" value="157863920"/>
    <att type="string" name="orthologue_2" value="LinJ05_V3.0330"/>
    <att type="integer" name="Entrez_GENE_ID" value="5648895"/>
    <att type="string" name="orthologue_6" value="Tc00.1047053504507.20"/>
    <att type="string" name="orthologue_5" value="Tc00.1047053503555.10"/>
    <att type="string" name="orthologue_4" value="Tc00.1047053503425.29"/>
    <att type="string" name="canonicalName" value="LmjF05.0330"/>
    <att type="string" name="orthologue_3" value="Tb10.406.0500"/>
    <att type="integer" name="Degree" value="82"/>
    <att type="string" name="GO_biological_process" value="nucleobase,_nucleoside,_nucleotide_and_nucleic_acid_metabolism|_|_(GO:0006139)"/>
    <att type="string" name="Uniprot_ID" value="Q4QJG9"/>
    <att type="real" name="AverageShortestPathLength" value="3.25494505"/>
    <att type="real" name="ClusteringCoefficient" value="0.7079193"/>
    <graphics type="ELLIPSE" h="30.0" w="70.0" x="2428.0" y="1849.0" fill="#6666ff" width="1" outline="#00ffff"/>
  </node>
  <node label="LmjF16.0060" id="-1308">
    <att type="string" name="PFAM" value="PF09887"/>
    <att type="real" name="betweeness_score" value="116.93333"/>
    <att type="real" name="connectivity_score" value="69.13333"/>
    <att type="string" name="MCL_Cluster_ID" value="cl_4"/>
    <att type="string" name="ID" value="LmjF16.0060"/>
    <att type="integer" name="connectivity_rank" value="354"/>
    <att type="string" name="functional_description" value="peroxisome assembly protein, putative Leishmania major chr 16"/>
    <att type="string" name="Human_Ortholog_ORTHOMCL" value="Human_Ortholog"/>
    <att type="integer" name="betweeness_rank" value="756"/>
    <att type="string" name="Prosite" value="PS00674"/>
    <att type="string" name="orthologue_1" value="LbrM16_V2.0070"/>
    <att type="integer" name="NCBI_GI" value="157867059"/>
    <att type="string" name="orthologue_2" value="LinJ16_V30070"/>
    <att type="integer" name="Entrez_GENE_ID" value="5650546"/>
    <att type="string" name="orthologue_5" value="Tc00.1047053506947.40"/>
    <att type="string" name="orthologue_4" value="Tc00.1047053504251.9"/>
    <att type="string" name="canonicalName" value="LmjF16.0060"/>
    <att type="string" name="orthologue_3" value="Tb927.5.3920"/>
    <att type="integer" name="Degree" value="73"/>
    <att type="string" name="Uniprot_ID" value="Q4QF14"/>
    <att type="real" name="AverageShortestPathLength" value="3.34432234"/>
    <att type="real" name="ClusteringCoefficient" value="0.87062405"/>
    <graphics type="ELLIPSE" h="30.0" w="70.0" x="2198.0" y="1823.0" fill="#6666ff" width="1" outline="#00ffff"/>
  </node>
  <node label="LmjF19.0590" id="-1307">
    <att type="string" name="PFAM" value="PF07714"/>
    <att type="real" name="betweeness_score" value="72.33333"/>
    <att type="real" name="connectivity_score" value="136.33333"/>
    <att type="string" name="MCL_Cluster_ID" value="cl_1"/>
    <att type="string" name="ID" value="LmjF19.0590"/>
    <att type="integer" name="Double_scoring_rank" value="61"/>
    <att type="integer" name="connectivity_rank" value="86"/>
    <att type="string" name="functional_description" value="protein kinase, putative Leishmania major chr 19"/>
    <att type="integer" name="betweeness_rank" value="825"/>
    <att type="string" name="Prosite" value="PS50011"/>
    <att type="string" name="orthologue_1" value="LbrM19_V2.0910"/>
    <att type="integer" name="NCBI_GI" value="157868166"/>
    <att type="string" name="orthologue_2" value="LinJ19_V3.0590"/>
    <att type="integer" name="Entrez_GENE_ID" value="5651158"/>
    <att type="string" name="orthologue_5" value="Tc00.1047053506505.40"/>
    <att type="string" name="orthologue_4" value="Tc00.1047053507031.170"/>
    <att type="string" name="canonicalName" value="LmjF19.0590"/>
    <att type="string" name="orthologue_3" value="Tb10.61.1180"/>
    <att type="string" name="Exclusive_targets" value="exclusive_targets"/>
    <att type="integer" name="Degree" value="171"/>
    <att type="string" name="GO_biological_process" value="protein_modification|_|_(GO:0006464)"/>
    <att type="string" name="Uniprot_ID" value="Q4QDG2"/>
    <att type="real" name="AverageShortestPathLength" value="3.15970696"/>
    <att type="real" name="ClusteringCoefficient" value="0.88407293"/>
    <graphics type="ELLIPSE" h="30.0" w="70.0" x="2715.0" y="2731.0" fill="#6666ff" width="1" outline="#00ffff"/>
  </node>
  <node label="LmjF27.1420" id="-1306">
    <att type="string" name="PFAM" value="PF01636"/>
    <att type="real" name="betweeness_score" value="129.53333"/>
    <att type="real" name="connectivity_score" value="158.83333"/>
    <att type="string" name="MCL_Cluster_ID" value="cl_1"/>
    <att type="string" name="ID" value="LmjF27.1420"/>
    <att type="integer" name="Double_scoring_rank" value="25"/>
    <att type="integer" name="connectivity_rank" value="46"/>
    <att type="string" name="functional_description" value="choline/ethanolamine kinase, putative Leishmania major chr 27"/>
    <att type="string" name="Human_Ortholog_ORTHOMCL" value="Human_Ortholog"/>
    <att type="integer" name="betweeness_rank" value="741"/>
    <att type="string" name="orthologue_1" value="LbrM27_V2.1560"/>
    <att type="integer" name="NCBI_GI" value="73544411"/>
    <att type="string" name="orthologue_2" value="LinJ27_V3.1330"/>
    <att type="integer" name="Entrez_GENE_ID" value="3608538"/>
    <att type="string" name="orthologue_4" value="Tc00.1047053508355.190"/>
    <att type="string" name="canonicalName" value="LmjF27.1420"/>
    <att type="string" name="orthologue_3" value="Tb11.18.0017"/>
    <att type="integer" name="Degree" value="192"/>
    <att type="string" name="Uniprot_ID" value="Q4FYH6"/>
    <att type="real" name="AverageShortestPathLength" value="3.14432234"/>
    <att type="real" name="ClusteringCoefficient" value="0.83524215"/>
    <graphics type="ELLIPSE" h="30.0" w="70.0" x="2737.0" y="2847.0" fill="#6666ff" width="1" outline="#00ffff"/>
  </node>
  <node label="LmjF21.1830" id="-1305">
    <att type="string" name="PFAM" value="PF10584"/>
    <att type="real" name="betweeness_score" value="1746.13333"/>
    <att type="real" name="connectivity_score" value="20.73333"/>
    <att type="string" name="MCL_Cluster_ID" value="cl_11"/>
    <att type="string" name="ID" value="LmjF21.1830"/>
    <att type="integer" name="connectivity_rank" value="671"/>
    <att type="string" name="KEGG_pathway" value="Proteasome"/>
    <att type="string" name="functional_description" value="proteasome alpha 5 subunit, putative Leishmania major chr 21"/>
    <att type="string" name="Human_Ortholog_ORTHOMCL" value="Human_Ortholog"/>
    <att type="integer" name="betweeness_rank" value="402"/>
    <att type="string" name="Prosite" value="PS00388"/>
    <att type="string" name="orthologue_1" value="Tb10.100.0120"/>
    <att type="integer" name="NCBI_GI" value="157869192"/>
    <att type="string" name="orthologue_2" value="Tc00.1047053504069.53"/>
    <att type="string" name="KEGG_ORTHOLOGS" value="K02729"/>
    <att type="integer" name="Entrez_GENE_ID" value="5651755"/>
    <att type="string" name="canonicalName" value="LmjF21.1830"/>
    <att type="string" name="orthologue_3" value="Tc00.1047053511145.43"/>
    <att type="integer" name="Degree" value="26"/>
    <att type="string" name="GO_biological_process" value="ubiquitin-dependent_protein_catabolism|_|_(GO:0006511)"/>
    <att type="string" name="Enzyme_ID" value="ec:3.4.25.1"/>
    <att type="string" name="Uniprot_ID" value="Q4QC00"/>
    <att type="real" name="AverageShortestPathLength" value="3.38241758"/>
    <att type="real" name="ClusteringCoefficient" value="0.68"/>
    <graphics type="ELLIPSE" h="30.0" w="70.0" x="2478.0" y="2313.0" fill="#6666ff" width="1" outline="#00ffff"/>
  </node>
  <node label="LmjF12.0210" id="-1304">
    <att type="string" name="PFAM" value="PF07728"/>
    <att type="real" name="betweeness_score" value="22602.0"/>
    <att type="real" name="connectivity_score" value="88.2"/>
    <att type="string" name="MCL_Cluster_ID" value="cl_4"/>
    <att type="string" name="ID" value="LmjF12.0210"/>
    <att type="integer" name="connectivity_rank" value="271"/>
    <att type="string" name="KEGG_pathway" value="Proteasome"/>
    <att type="string" name="functional_description" value="proteasome regulatory ATPase subunittcc1l8.3, putative Leishmania major chr 12"/>
    <att type="string" name="Human_Ortholog_ORTHOMCL" value="Human_Ortholog"/>
    <att type="integer" name="betweeness_rank" value="56"/>
    <att type="string" name="Prosite" value="PS00674"/>
    <att type="string" name="orthologue_1" value="LbrM12_V2.0230"/>
    <att type="integer" name="NCBI_GI" value="157865839"/>
    <att type="string" name="orthologue_2" value="LinJ12_V3.0190"/>
    <att type="string" name="KEGG_ORTHOLOGS" value="K03063"/>
    <att type="integer" name="Entrez_GENE_ID" value="5649911"/>
    <att type="string" name="orthologue_5" value="Tc00.1047053509429.270"/>
    <att type="string" name="orthologue_4" value="Tc00.1047053507603.200"/>
    <att type="string" name="canonicalName" value="LmjF12.0210"/>
    <att type="string" name="orthologue_3" value="Tb927.6.1090"/>
    <att type="integer" name="Degree" value="97"/>
    <att type="string" name="GO_biological_process" value="protein_metabolism|_|_(GO:0019538)"/>
    <att type="string" name="Uniprot_ID" value="Q4QGS2"/>
    <att type="real" name="AverageShortestPathLength" value="2.78608059"/>
    <att type="real" name="ClusteringCoefficient" value="0.55154639"/>
    <graphics type="ELLIPSE" h="30.0" w="70.0" x="2319.0" y="2193.0" fill="#6666ff" width="1" outline="#00ffff"/>
  </node>
  <node label="LmjF36.6710" id="-1303">
    <att type="string" name="PFAM" value="PF10424"/>
    <att type="real" name="betweeness_score" value="261.76667"/>
    <att type="real" name="connectivity_score" value="53.16667"/>
    <att type="string" name="MCL_Cluster_ID" value="cl_4"/>
    <att type="string" name="ID" value="LmjF36.6710"/>
    <att type="integer" name="connectivity_rank" value="399"/>
    <att type="string" name="KEGG_pathway" value="Mismatch repair"/>
    <att type="string" name="functional_description" value="replication factor C, subunit 5, putative Leishmania major chr 36"/>
    <att type="string" name="Human_Ortholog_ORTHOMCL" value="Human_Ortholog"/>
    <att type="integer" name="betweeness_rank" value="665"/>
    <att type="string" name="orthologue_1" value="LbrM35_V2.7070"/>
    <att type="integer" name="NCBI_GI" value="157877944"/>
    <att type="string" name="orthologue_2" value="LinJ36_V3.7020"/>
    <att type="string" name="KEGG_ORTHOLOGS" value="K10756"/>
    <att type="integer" name="Entrez_GENE_ID" value="5655986"/>
    <att type="string" name="orthologue_4" value="Tc00.1047053506247.270"/>
    <att type="string" name="canonicalName" value="LmjF36.6710"/>
    <att type="string" name="orthologue_3" value="Tb10.6k15.2550"/>
    <att type="integer" name="Degree" value="60"/>
    <att type="string" name="GO_biological_process" value="nucleobase,_nucleoside,_nucleotide_and_nucleic_acid_metabolism|_|_(GO:0006139)"/>
    <att type="string" name="Uniprot_ID" value="Q4Q084"/>
    <att type="real" name="AverageShortestPathLength" value="3.35384615"/>
    <att type="real" name="ClusteringCoefficient" value="0.95367232"/>
    <graphics type="ELLIPSE" h="30.0" w="70.0" x="2317.0" y="1905.0" fill="#6666ff" width="1" outline="#00ffff"/>
  </node>
  <node label="LmjF27.0360" id="-1302">
    <att type="string" name="PFAM" value="PF07728"/>
    <att type="real" name="betweeness_score" value="86.63333"/>
    <att type="real" name="connectivity_score" value="48.66667"/>
    <att type="string" name="MCL_Cluster_ID" value="cl_4"/>
    <att type="string" name="ID" value="LmjF27.0360"/>
    <att type="integer" name="connectivity_rank" value="416"/>
    <att type="string" name="functional_description" value="ATPase, putative Leishmania major chr 27"/>
    <att type="integer" name="betweeness_rank" value="799"/>
    <att type="string" name="orthologue_1" value="LbrM27_V2.0450"/>
    <att type="integer" name="NCBI_GI" value="73544191"/>
    <att type="string" name="orthologue_2" value="LinJ27_V3.0370"/>
    <att type="integer" name="Entrez_GENE_ID" value="3608859"/>
    <att type="string" name="orthologue_4" value="Tc00.1047053506925.410"/>
    <att type="string" name="canonicalName" value="LmjF27.0360"/>
    <att type="string" name="orthologue_3" value="Tb11.03.0160"/>
    <att type="integer" name="Degree" value="55"/>
    <att type="string" name="Uniprot_ID" value="Q4FYT6"/>
    <att type="real" name="AverageShortestPathLength" value="3.36849817"/>
    <att type="real" name="ClusteringCoefficient" value="0.98585859"/>
    <graphics type="ELLIPSE" h="30.0" w="70.0" x="2277.0" y="1805.0" fill="#6666ff" width="1" outline="#00ffff"/>
  </node>
  <node label="LmjF30.2370" id="-1301">
    <att type="string" name="PFAM" value="PF09439"/>
    <att type="real" name="betweeness_score" value="592.0"/>
    <att type="real" name="connectivity_score" value="90.2"/>
    <att type="string" name="MCL_Cluster_ID" value="cl_3"/>
    <att type="string" name="ID" value="LmjF30.2370"/>
    <att type="integer" name="connectivity_rank" value="261"/>
    <att type="string" name="functional_description" value="ADP-ribosylation factor-like protein Leishmania major chr 30"/>
    <att type="integer" name="betweeness_rank" value="550"/>
    <att type="string" name="Prosite" value="PS01019"/>
    <att type="string" name="orthologue_1" value="LbrM30_V2.2320"/>
    <att type="integer" name="NCBI_GI" value="157872611"/>
    <att type="string" name="orthologue_2" value="LinJ30_V3.2380"/>
    <att type="string" name="KEGG_ORTHOLOGS" value="K07977"/>
    <att type="integer" name="Entrez_GENE_ID" value="5653782"/>
    <att type="string" name="orthologue_5" value="Tc00.1047053511511.170"/>
    <att type="string" name="orthologue_4" value="Tc00.1047053506941.170"/>
    <att type="string" name="canonicalName" value="LmjF30.2370"/>
    <att type="string" name="orthologue_3" value="Tb927.6.3650"/>
    <att type="integer" name="Degree" value="95"/>
    <att type="string" name="GO_biological_process" value="transport|_|_(GO:0006810)"/>
    <att type="string" name="Uniprot_ID" value="Q4Q756"/>
    <att type="real" name="AverageShortestPathLength" value="3.30695971"/>
    <att type="real" name="ClusteringCoefficient" value="0.83583427"/>
    <graphics type="ELLIPSE" h="30.0" w="70.0" x="1681.0" y="3213.0" fill="#6666ff" width="1" outline="#00ffff"/>
  </node>
  <node label="LmjF32.2200" id="-1300">
    <att type="string" name="PFAM" value="PF08477"/>
    <att type="real" name="betweeness_score" value="1695.2"/>
    <att type="real" name="connectivity_score" value="99.4"/>
    <att type="string" name="MCL_Cluster_ID" value="cl_3"/>
    <att type="string" name="ID" value="LmjF32.2200"/>
    <att type="integer" name="connectivity_rank" value="219"/>
    <att type="string" name="functional_description" value="small nuclear ribonucleoprotein component-like protein Leishmania major chr 32"/>
    <att type="integer" name="betweeness_rank" value="408"/>
    <att type="string" name="orthologue_1" value="LbrM32_V2.2420"/>
    <att type="integer" name="NCBI_GI" value="157874096"/>
    <att type="string" name="orthologue_2" value="LinJ32_V3.2350"/>
    <att type="integer" name="Entrez_GENE_ID" value="5656340"/>
    <att type="string" name="orthologue_5" value="Tc00.1047053509267.50"/>
    <att type="string" name="orthologue_4" value="Tc00.1047053510031.9"/>
    <att type="string" name="canonicalName" value="LmjF32.2200"/>
    <att type="string" name="orthologue_3" value="Tb11.01.7080"/>
    <att type="integer" name="Degree" value="104"/>
    <att type="string" name="GO_biological_process" value="translational_elongation|_|_(GO:0006414)"/>
    <att type="string" name="Uniprot_ID" value="Q4Q555"/>
    <att type="real" name="AverageShortestPathLength" value="3.26080586"/>
    <att type="real" name="ClusteringCoefficient" value="0.77240478"/>
    <graphics type="ELLIPSE" h="30.0" w="70.0" x="1564.0" y="3077.0" fill="#6666ff" width="1" outline="#00ffff"/>
  </node>
  <node label="LmjF20.0870" id="-1299">
    <att type="string" name="PFAM" value="PF04851"/>
    <att type="real" name="betweeness_score" value="102.13333"/>
    <att type="real" name="connectivity_score" value="36.4"/>
    <att type="string" name="MCL_Cluster_ID" value="cl_5"/>
    <att type="string" name="ID" value="LmjF20.0870"/>
    <att type="integer" name="connectivity_rank" value="513"/>
    <att type="string" name="functional_description" value="ATP-dependent RNA helicase, putative Leishmania major chr 20"/>
    <att type="integer" name="betweeness_rank" value="774"/>
    <att type="string" name="Prosite" value="PS51194"/>
    <att type="string" name="orthologue_1" value="LinJ20_V3.0880"/>
    <att type="integer" name="NCBI_GI" value="157868573"/>
    <att type="string" name="orthologue_2" value="Tb927.1.1620"/>
    <att type="integer" name="Entrez_GENE_ID" value="5651439"/>
    <att type="string" name="orthologue_4" value="Tc00.1047053507945.10"/>
    <att type="string" name="canonicalName" value="LmjF20.0870"/>
    <att type="string" name="orthologue_3" value="Tc00.1047053504247.20"/>
    <att type="integer" name="Degree" value="46"/>
    <att type="string" name="Uniprot_ID" value="Q4QCV9"/>
    <att type="real" name="AverageShortestPathLength" value="3.74212454"/>
    <att type="real" name="ClusteringCoefficient" value="0.90531401"/>
    <graphics type="ELLIPSE" h="30.0" w="70.0" x="3232.0" y="2205.0" fill="#6666ff" width="1" outline="#00ffff"/>
  </node>
  <node label="LmjF32.1400" id="-1298">
    <att type="string" name="PFAM" value="PF04851"/>
    <att type="real" name="betweeness_score" value="12.03333"/>
    <att type="real" name="connectivity_score" value="24.43333"/>
    <att type="string" name="MCL_Cluster_ID" value="cl_5"/>
    <att type="string" name="ID" value="LmjF32.1400"/>
    <att type="integer" name="connectivity_rank" value="618"/>
    <att type="string" name="functional_description" value="DEAD/DEAH box helicase-like protein, putative Leishmania major chr 32"/>
    <att type="string" name="Human_Ortholog_ORTHOMCL" value="Human_Ortholog"/>
    <att type="integer" name="betweeness_rank" value="1005"/>
    <att type="string" name="Prosite" value="PS51194"/>
    <att type="string" name="orthologue_1" value="LbrM32_V2.1560"/>
    <att type="integer" name="NCBI_GI" value="157873914"/>
    <att type="string" name="orthologue_2" value="LinJ32_V3.1460"/>
    <att type="integer" name="Entrez_GENE_ID" value="5656253"/>
    <att type="string" name="orthologue_6" value="Tc00.1047053509159.10"/>
    <att type="string" name="orthologue_5" value="Tc00.1047053506873.4"/>
    <att type="string" name="orthologue_4" value="Tc00.1047053504051.20"/>
    <att type="string" name="canonicalName" value="LmjF32.1400"/>
    <att type="string" name="orthologue_3" value="Tb11.01.6260"/>
    <att type="integer" name="Degree" value="30"/>
    <att type="string" name="Uniprot_ID" value="Q4Q5E2"/>
    <att type="real" name="AverageShortestPathLength" value="4.05860806"/>
    <att type="real" name="ClusteringCoefficient" value="0.95862069"/>
    <graphics type="ELLIPSE" h="30.0" w="70.0" x="3193.0" y="1973.0" fill="#6666ff" width="1" outline="#00ffff"/>
  </node>
  <node label="LmjF31.0700" id="-1297">
    <att type="string" name="PFAM" value="PF07728"/>
    <att type="real" name="betweeness_score" value="10.16667"/>
    <att type="real" name="connectivity_score" value="65.8"/>
    <att type="string" name="MCL_Cluster_ID" value="cl_4"/>
    <att type="string" name="ID" value="LmjF31.0700"/>
    <att type="integer" name="connectivity_rank" value="369"/>
    <att type="string" name="functional_description" value="ATP-dependent zinc metallopeptidase, putative Leishmania major chr 31"/>
    <att type="string" name="Human_Ortholog_ORTHOMCL" value="Human_Ortholog"/>
    <att type="integer" name="betweeness_rank" value="1008"/>
    <att type="string" name="orthologue_1" value="LbrM31_V2.0870"/>
    <att type="integer" name="NCBI_GI" value="157873079"/>
    <att type="string" name="orthologue_2" value="LinJ31_V3.0730"/>
    <att type="string" name="KEGG_ORTHOLOGS" value="K01417"/>
    <att type="integer" name="Entrez_GENE_ID" value="5653998"/>
    <att type="string" name="orthologue_5" value="Tc00.1047053510007.70"/>
    <att type="string" name="orthologue_4" value="Tc00.1047053509895.80"/>
    <att type="string" name="canonicalName" value="LmjF31.0700"/>
    <att type="string" name="orthologue_3" value="Tb927.4.4210"/>
    <att type="integer" name="Degree" value="73"/>
    <att type="string" name="GO_biological_process" value="proteolysis_and_peptidolysis|_|_(GO:0006508)"/>
    <att type="string" name="Enzyme_ID" value="ec:3.4.24.-"/>
    <att type="string" name="Uniprot_ID" value="Q4Q6J3"/>
    <att type="real" name="AverageShortestPathLength" value="3.34432234"/>
    <att type="real" name="ClusteringCoefficient" value="0.87671233"/>
    <graphics type="ELLIPSE" h="30.0" w="70.0" x="2252.0" y="1929.0" fill="#6666ff" width="1" outline="#00ffff"/>
  </node>
  <node label="LmjF34.1330" id="-1296">
    <att type="string" name="PFAM" value="PF08740"/>
    <att type="real" name="betweeness_score" value="59.1"/>
    <att type="real" name="connectivity_score" value="65.4"/>
    <att type="string" name="MCL_Cluster_ID" value="cl_4"/>
    <att type="string" name="ID" value="LmjF34.1330"/>
    <att type="integer" name="connectivity_rank" value="372"/>
    <att type="string" name="functional_description" value="hypothetical protein, conserved Leishmania major chr 34"/>
    <att type="string" name="Human_Ortholog_ORTHOMCL" value="Human_Ortholog"/>
    <att type="integer" name="betweeness_rank" value="858"/>
    <att type="string" name="Prosite" value="PS00674"/>
    <att type="string" name="orthologue_1" value="LbrM20_V2.1360"/>
    <att type="integer" name="NCBI_GI" value="157875697"/>
    <att type="string" name="orthologue_2" value="LinJ34_V3.1440"/>
    <att type="string" name="KEGG_ORTHOLOGS" value="K08900"/>
    <att type="integer" name="Entrez_GENE_ID" value="5654898"/>
    <att type="string" name="orthologue_5" value="Tc00.1047053509553.20"/>
    <att type="string" name="orthologue_4" value="Tc00.1047053505945.50"/>
    <att type="string" name="canonicalName" value="LmjF34.1330"/>
    <att type="string" name="orthologue_3" value="Tb927.8.3580"/>
    <att type="integer" name="Degree" value="72"/>
    <att type="string" name="Uniprot_ID" value="Q4Q369"/>
    <att type="real" name="AverageShortestPathLength" value="3.35604396"/>
    <att type="real" name="ClusteringCoefficient" value="0.87480438"/>
    <graphics type="ELLIPSE" h="30.0" w="70.0" x="2401.0" y="1955.0" fill="#6666ff" width="1" outline="#00ffff"/>
  </node>
  <node label="LmjF34.2270" id="-1295">
    <att type="string" name="PFAM" value="PF01926"/>
    <att type="real" name="betweeness_score" value="29.23333"/>
    <att type="real" name="connectivity_score" value="78.93333"/>
    <att type="string" name="MCL_Cluster_ID" value="cl_3"/>
    <att type="string" name="ID" value="LmjF34.2270"/>
    <att type="integer" name="connectivity_rank" value="308"/>
    <att type="string" name="functional_description" value="hypothetical protein, conserved Leishmania major chr 34"/>
    <att type="string" name="Human_Ortholog_ORTHOMCL" value="Human_Ortholog"/>
    <att type="integer" name="betweeness_rank" value="942"/>
    <att type="string" name="Prosite" value="PS50322"/>
    <att type="string" name="orthologue_1" value="LbrM20_V2.1770"/>
    <att type="integer" name="NCBI_GI" value="157875916"/>
    <att type="string" name="orthologue_2" value="LinJ34_V3.2040"/>
    <att type="integer" name="Entrez_GENE_ID" value="5654994"/>
    <att type="string" name="orthologue_4" value="Tc00.1047053506559.270"/>
    <att type="string" name="canonicalName" value="LmjF34.2270"/>
    <att type="string" name="orthologue_3" value="Tb927.4.2380"/>
    <att type="integer" name="Degree" value="87"/>
    <att type="string" name="Uniprot_ID" value="Q4Q2X3"/>
    <att type="real" name="AverageShortestPathLength" value="3.33626374"/>
    <att type="real" name="ClusteringCoefficient" value="0.95268645"/>
    <graphics type="ELLIPSE" h="30.0" w="70.0" x="1467.0" y="3068.0" fill="#6666ff" width="1" outline="#00ffff"/>
  </node>
  <node label="LmjF29.2200" id="-1294">
    <att type="string" name="PFAM" value="PF02212"/>
    <att type="real" name="betweeness_score" value="16.83333"/>
    <att type="real" name="connectivity_score" value="67.0"/>
    <att type="string" name="MCL_Cluster_ID" value="cl_3"/>
    <att type="string" name="ID" value="LmjF29.2200"/>
    <att type="integer" name="connectivity_rank" value="364"/>
    <att type="string" name="functional_description" value="GTP-binding protein, putative Leishmania major chr 29"/>
    <att type="string" name="Human_Ortholog_ORTHOMCL" value="Human_Ortholog"/>
    <att type="integer" name="betweeness_rank" value="980"/>
    <att type="string" name="Prosite" value="PS00410"/>
    <att type="string" name="orthologue_1" value="LbrM29_V2.2180"/>
    <att type="integer" name="NCBI_GI" value="73536933"/>
    <att type="string" name="orthologue_2" value="LinJ29_V3.2310"/>
    <att type="string" name="KEGG_ORTHOLOGS" value="K01528"/>
    <att type="integer" name="Entrez_GENE_ID" value="3608752"/>
    <att type="string" name="orthologue_6" value="Tc00.1047053508187.10"/>
    <att type="string" name="orthologue_5" value="Tc00.1047053503671.39"/>
    <att type="string" name="orthologue_4" value="Tb927.3.4760"/>
    <att type="string" name="canonicalName" value="LmjF29.2200"/>
    <att type="string" name="orthologue_3" value="Tb927.3.4720"/>
    <att type="string" name="orthologue_7" value="Tc00.1047053508153.20"/>
    <att type="integer" name="Degree" value="74"/>
    <att type="string" name="Enzyme_ID" value="ec:3.6.5.5"/>
    <att type="string" name="Uniprot_ID" value="Q4FXI2"/>
    <att type="real" name="AverageShortestPathLength" value="3.35164835"/>
    <att type="real" name="ClusteringCoefficient" value="0.98148834"/>
    <graphics type="ELLIPSE" h="30.0" w="70.0" x="1540.0" y="3225.0" fill="#6666ff" width="1" outline="#00ffff"/>
  </node>
  <node label="LmjF33.0360" id="-1293">
    <att type="string" name="PFAM" value="PF08399"/>
    <att type="real" name="betweeness_score" value="9503.53333"/>
    <att type="real" name="connectivity_score" value="101.0"/>
    <att type="string" name="MCL_Cluster_ID" value="cl_2"/>
    <att type="string" name="ID" value="LmjF33.0360"/>
    <att type="integer" name="connectivity_rank" value="200"/>
    <att type="string" name="functional_description" value="HSP83-16  heat shock protein 83-1 Leishmania major chr 33"/>
    <att type="string" name="Human_Ortholog_ORTHOMCL" value="Human_Ortholog"/>
    <att type="integer" name="betweeness_rank" value="162"/>
    <att type="string" name="Prosite" value="PS00298"/>
    <att type="string" name="orthologue_1" value="LbrM33_V2.0340"/>
    <att type="integer" name="NCBI_GI" value="157874712"/>
    <att type="string" name="orthologue_2" value="LbrM33_V2.0350"/>
    <att type="string" name="orthologue_10" value="Tc00.1047053509105.150"/>
    <att type="string" name="KEGG_ORTHOLOGS" value="K04079"/>
    <att type="string" name="orthologue_11" value="Tc00.1047053509643.130"/>
    <att type="integer" name="Entrez_GENE_ID" value="5654424"/>
    <att type="string" name="orthologue_6" value="Tb10.26.1080"/>
    <att type="string" name="orthologue_5" value="LinJ33_V3.0370"/>
    <att type="string" name="orthologue_4" value="LinJ33_V3.0360"/>
    <att type="string" name="canonicalName" value="LmjF33.0360"/>
    <att type="string" name="orthologue_3" value="LinJ33_V3.0350"/>
    <att type="string" name="orthologue_9" value="Tc00.1047053509105.140"/>
    <att type="string" name="orthologue_8" value="Tc00.1047053507713.30"/>
    <att type="string" name="orthologue_7" value="Tc00.1047053509643.139"/>
    <att type="integer" name="Degree" value="113"/>
    <att type="string" name="GO_biological_process" value="protein_metabolism|_|_(GO:0019538)"/>
    <att type="string" name="Uniprot_ID" value="Q4Q4I6"/>
    <att type="real" name="AverageShortestPathLength" value="2.6"/>
    <att type="real" name="ClusteringCoefficient" value="0.38037295"/>
    <graphics type="ELLIPSE" h="30.0" w="70.0" x="2120.0" y="2785.0" fill="#6666ff" width="1" outline="#00ffff"/>
  </node>
  <node label="LmjF28.2780" id="-1292">
    <att type="string" name="PFAM" value="PF06723"/>
    <att type="real" name="betweeness_score" value="17927.16667"/>
    <att type="real" name="connectivity_score" value="84.43333"/>
    <att type="string" name="MCL_Cluster_ID" value="cl_2"/>
    <att type="string" name="ID" value="LmjF28.2780"/>
    <att type="integer" name="connectivity_rank" value="289"/>
    <att type="string" name="functional_description" value="heat-shock protein hsp70, putative Leishmania major chr 28"/>
    <att type="string" name="Human_Ortholog_ORTHOMCL" value="Human_Ortholog"/>
    <att type="integer" name="betweeness_rank" value="80"/>
    <att type="string" name="Prosite" value="PS50315"/>
    <att type="string" name="orthologue_12" value="Tb11.01.3120"/>
    <att type="string" name="orthologue_13" value="Tb11.01.3130"/>
    <att type="string" name="orthologue_14" value="Tb11.01.3135"/>
    <att type="string" name="orthologue_15" value="Tb11.01.3140"/>
    <att type="string" name="orthologue_1" value="LbrM26_V2.1260"/>
    <att type="integer" name="NCBI_GI" value="157872030"/>
    <att type="string" name="orthologue_2" value="LbrM28_V2.1300"/>
    <att type="string" name="orthologue_10" value="Tb927.7.710"/>
    <att type="string" name="KEGG_ORTHOLOGS" value="K03283"/>
    <att type="string" name="promastigote_expressed" value="promastigote_expressed"/>
    <att type="string" name="orthologue_11" value="Tb11.01.3110"/>
    <att type="integer" name="Entrez_GENE_ID" value="5653493"/>
    <att type="string" name="orthologue_6" value="LinJ28_V3.2950"/>
    <att type="string" name="orthologue_5" value="LinJ28_V3.1310"/>
    <att type="string" name="orthologue_4" value="LinJ26_V3.1220"/>
    <att type="string" name="canonicalName" value="LmjF28.2780"/>
    <att type="string" name="orthologue_3" value="LbrM28_V2.2990"/>
    <att type="string" name="orthologue_9" value="LinJ28_V3.3060"/>
    <att type="string" name="orthologue_8" value="LinJ28_V3.3000"/>
    <att type="string" name="orthologue_7" value="LinJ28_V3.2960"/>
    <att type="integer" name="Degree" value="96"/>
    <att type="string" name="Uniprot_ID" value="Q4Q7Y4"/>
    <att type="real" name="AverageShortestPathLength" value="2.58388278"/>
    <att type="real" name="ClusteringCoefficient" value="0.34254386"/>
    <graphics type="ELLIPSE" h="30.0" w="70.0" x="2111.0" y="2576.0" fill="#6666ff" width="1" outline="#00ffff"/>
  </node>
  <node label="LmjF34.3350" id="-1291">
    <att type="string" name="PFAM" value="PF07728"/>
    <att type="real" name="betweeness_score" value="1562.3"/>
    <att type="real" name="connectivity_score" value="81.86667"/>
    <att type="string" name="MCL_Cluster_ID" value="cl_4"/>
    <att type="string" name="ID" value="LmjF34.3350"/>
    <att type="integer" name="connectivity_rank" value="298"/>
    <att type="string" name="functional_description" value="ATPase-like protein Leishmania major chr 34"/>
    <att type="integer" name="betweeness_rank" value="422"/>
    <att type="string" name="Prosite" value="PS00674"/>
    <att type="string" name="orthologue_1" value="LbrM20_V2.2940"/>
    <att type="integer" name="NCBI_GI" value="157876157"/>
    <att type="string" name="orthologue_2" value="LinJ34_V3.3130"/>
    <att type="integer" name="Entrez_GENE_ID" value="5655112"/>
    <att type="string" name="orthologue_4" value="Tc00.1047053511003.140"/>
    <att type="string" name="canonicalName" value="LmjF34.3350"/>
    <att type="string" name="orthologue_3" value="Tb927.4.1400"/>
    <att type="integer" name="Degree" value="85"/>
    <att type="string" name="Uniprot_ID" value="Q4Q2K9"/>
    <att type="real" name="AverageShortestPathLength" value="3.25274725"/>
    <att type="real" name="ClusteringCoefficient" value="0.69467787"/>
    <graphics type="ELLIPSE" h="30.0" w="70.0" x="2440.0" y="1897.0" fill="#6666ff" width="1" outline="#00ffff"/>
  </node>
  <node label="LmjF23.0310" id="-1290">
    <att type="string" name="PFAM" value="PF08303"/>
    <att type="real" name="betweeness_score" value="0.0"/>
    <att type="real" name="connectivity_score" value="10.73333"/>
    <att type="string" name="MCL_Cluster_ID" value="cl_4"/>
    <att type="string" name="ID" value="LmjF23.0310"/>
    <att type="integer" name="connectivity_rank" value="847"/>
    <att type="string" name="functional_description" value="hypothetical protein, conserved Leishmania major chr 23"/>
    <att type="integer" name="betweeness_rank" value="1156"/>
    <att type="string" name="Prosite" value="PS50324"/>
    <att type="string" name="orthologue_12" value="Tc00.1047053508331.50"/>
    <att type="string" name="orthologue_13" value="Tc00.1047053508417.10"/>
    <att type="string" name="orthologue_14" value="Tc00.1047053508423.20"/>
    <att type="string" name="orthologue_15" value="Tc00.1047053509365.50"/>
    <att type="string" name="orthologue_1" value="LbrM23_V2.0340"/>
    <att type="integer" name="NCBI_GI" value="157869608"/>
    <att type="string" name="orthologue_2" value="LinJ23_V3.0350"/>
    <att type="string" name="orthologue_10" value="Tc00.1047053507153.10"/>
    <att type="string" name="orthologue_11" value="Tc00.1047053507391.20"/>
    <att type="integer" name="Entrez_GENE_ID" value="5651991"/>
    <att type="string" name="orthologue_6" value="Tc00.1047053508491.9"/>
    <att type="string" name="orthologue_5" value="Tc00.1047053416735.10"/>
    <att type="string" name="orthologue_4" value="Tb927.8.2250"/>
    <att type="string" name="canonicalName" value="LmjF23.0310"/>
    <att type="string" name="orthologue_3" value="Tb927.8.2080"/>
    <att type="string" name="orthologue_9" value="Tc00.1047053507119.20"/>
    <att type="string" name="orthologue_8" value="Tc00.1047053506375.70"/>
    <att type="string" name="orthologue_7" value="Tc00.1047053506375.20"/>
    <att type="integer" name="Degree" value="14"/>
    <att type="string" name="Uniprot_ID" value="Q4QBE3"/>
    <att type="real" name="AverageShortestPathLength" value="3.75164835"/>
    <att type="real" name="ClusteringCoefficient" value="1.0"/>
    <graphics type="ELLIPSE" h="30.0" w="70.0" x="2499.0" y="1756.0" fill="#6666ff" width="1" outline="#00ffff"/>
  </node>
  <node label="LmjF23.0740" id="-1289">
    <att type="string" name="PFAM" value="PF01926"/>
    <att type="real" name="betweeness_score" value="1.13333"/>
    <att type="real" name="connectivity_score" value="41.73333"/>
    <att type="string" name="MCL_Cluster_ID" value="cl_3"/>
    <att type="string" name="ID" value="LmjF23.0740"/>
    <att type="integer" name="connectivity_rank" value="445"/>
    <att type="string" name="functional_description" value="hypothetical protein, conserved Leishmania major chr 23"/>
    <att type="integer" name="betweeness_rank" value="1082"/>
    <att type="string" name="orthologue_1" value="LbrM23_V2.0830"/>
    <att type="integer" name="NCBI_GI" value="157869716"/>
    <att type="string" name="orthologue_2" value="LinJ23_V3.0910"/>
    <att type="integer" name="Entrez_GENE_ID" value="5652058"/>
    <att type="string" name="orthologue_5" value="Tc00.1047053509461.80"/>
    <att type="string" name="orthologue_4" value="Tc00.1047053510509.20"/>
    <att type="string" name="canonicalName" value="LmjF23.0740"/>
    <att type="string" name="orthologue_3" value="Tb927.8.2760"/>
    <att type="integer" name="Degree" value="51"/>
    <att type="string" name="Uniprot_ID" value="Q4QB89"/>
    <att type="real" name="AverageShortestPathLength" value="3.38241758"/>
    <att type="real" name="ClusteringCoefficient" value="0.98196078"/>
    <graphics type="ELLIPSE" h="30.0" w="70.0" x="1439.0" y="3141.0" fill="#6666ff" width="1" outline="#00ffff"/>
  </node>
  <node label="LmjF30.1710" id="-1288">
    <att type="string" name="PFAM" value="PF08477"/>
    <att type="real" name="betweeness_score" value="82.6"/>
    <att type="real" name="connectivity_score" value="88.26667"/>
    <att type="string" name="MCL_Cluster_ID" value="cl_3"/>
    <att type="string" name="ID" value="LmjF30.1710"/>
    <att type="integer" name="connectivity_rank" value="268"/>
    <att type="string" name="functional_description" value="small GTP-binding protein Rab28, putative Leishmania major chr 30"/>
    <att type="string" name="Human_Ortholog_ORTHOMCL" value="Human_Ortholog"/>
    <att type="integer" name="betweeness_rank" value="808"/>
    <att type="string" name="orthologue_1" value="LbrM30_V2.1750"/>
    <att type="integer" name="NCBI_GI" value="157872460"/>
    <att type="string" name="orthologue_2" value="LinJ30_V3.1710"/>
    <att type="string" name="KEGG_ORTHOLOGS" value="K07976"/>
    <att type="integer" name="Entrez_GENE_ID" value="5653714"/>
    <att type="string" name="orthologue_5" value="Tc00.1047053511751.130"/>
    <att type="string" name="orthologue_4" value="Tc00.1047053507023.110"/>
    <att type="string" name="canonicalName" value="LmjF30.1710"/>
    <att type="string" name="orthologue_3" value="Tb927.6.3040"/>
    <att type="integer" name="Degree" value="92"/>
    <att type="string" name="GO_biological_process" value="transport|_|_(GO:0006810)"/>
    <att type="string" name="Uniprot_ID" value="Q4Q7C3"/>
    <att type="real" name="AverageShortestPathLength" value="3.31575092"/>
    <att type="real" name="ClusteringCoefficient" value="0.89894888"/>
    <graphics type="ELLIPSE" h="30.0" w="70.0" x="1594.0" y="3196.0" fill="#6666ff" width="1" outline="#00ffff"/>
  </node>
  <node label="LmjF13.0320" id="-1287">
    <att type="string" name="PFAM" value="PF03953"/>
    <att type="real" name="betweeness_score" value="1454.53333"/>
    <att type="real" name="connectivity_score" value="41.23333"/>
    <att type="string" name="MCL_Cluster_ID" value="cl_8"/>
    <att type="string" name="ID" value="LmjF13.0320"/>
    <att type="integer" name="connectivity_rank" value="449"/>
    <att type="string" name="functional_description" value="alpha tubulin Leishmania major chr 13"/>
    <att type="string" name="Human_Ortholog_ORTHOMCL" value="Human_Ortholog"/>
    <att type="integer" name="betweeness_rank" value="429"/>
    <att type="string" name="Prosite" value="PS00227"/>
    <att type="string" name="orthologue_1" value="LbrM13_V2.0190"/>
    <att type="integer" name="NCBI_GI" value="157866140"/>
    <att type="string" name="orthologue_2" value="LbrM13_V2.0200"/>
    <att type="string" name="KEGG_ORTHOLOGS" value="K07374"/>
    <att type="integer" name="Entrez_GENE_ID" value="5650061"/>
    <att type="string" name="orthologue_6" value="Tb927.1.2360"/>
    <att type="string" name="orthologue_5" value="Tb927.1.2340"/>
    <att type="string" name="orthologue_4" value="LinJ13_V3.1460"/>
    <att type="string" name="canonicalName" value="LmjF13.0320"/>
    <att type="string" name="orthologue_3" value="LinJ13_V3.0330"/>
    <att type="string" name="orthologue_9" value="Tc00.1047053411235.9"/>
    <att type="string" name="orthologue_8" value="Tb927.1.2400"/>
    <att type="string" name="orthologue_7" value="Tb927.1.2380"/>
    <att type="integer" name="Degree" value="44"/>
    <att type="string" name="GO_biological_process" value="transport|_|_(GO:0006810)"/>
    <att type="string" name="Uniprot_ID" value="Q4QGC5"/>
    <att type="real" name="AverageShortestPathLength" value="3.4021978"/>
    <att type="real" name="ClusteringCoefficient" value="0.91120507"/>
    <graphics type="ELLIPSE" h="30.0" w="70.0" x="1823.0" y="3560.0" fill="#6666ff" width="1" outline="#00ffff"/>
  </node>
  <node label="LmjF10.0910" id="-1286">
    <att type="string" name="PFAM" value="PF09439"/>
    <att type="real" name="betweeness_score" value="18248.96667"/>
    <att type="real" name="connectivity_score" value="140.06667"/>
    <att type="string" name="MCL_Cluster_ID" value="cl_3"/>
    <att type="string" name="ID" value="LmjF10.0910"/>
    <att type="integer" name="connectivity_rank" value="81"/>
    <att type="string" name="functional_description" value="small GTP-binding protein Rab11, putative Leishmania major chr 10"/>
    <att type="string" name="Human_Ortholog_ORTHOMCL" value="Human_Ortholog"/>
    <att type="integer" name="betweeness_rank" value="79"/>
    <att type="string" name="Prosite" value="PS00675"/>
    <att type="string" name="orthologue_1" value="LbrM10_V2.1010"/>
    <att type="integer" name="NCBI_GI" value="157865435"/>
    <att type="string" name="orthologue_2" value="LinJ10_V3.0960"/>
    <att type="string" name="KEGG_ORTHOLOGS" value="K07976"/>
    <att type="integer" name="Entrez_GENE_ID" value="5649694"/>
    <att type="string" name="orthologue_5" value="Tc00.1047053506151.30"/>
    <att type="string" name="orthologue_4" value="Tc00.1047053511407.60"/>
    <att type="string" name="canonicalName" value="LmjF10.0910"/>
    <att type="string" name="orthologue_3" value="Tb927.8.4330"/>
    <att type="integer" name="Degree" value="158"/>
    <att type="string" name="GO_biological_process" value="transport|_|_(GO:0006810)"/>
    <att type="string" name="Uniprot_ID" value="Q4QHC3"/>
    <att type="real" name="AverageShortestPathLength" value="3.07179487"/>
    <att type="real" name="ClusteringCoefficient" value="0.41933403"/>
    <graphics type="ELLIPSE" h="30.0" w="70.0" x="1837.0" y="3166.0" fill="#6666ff" width="1" outline="#00ffff"/>
  </node>
  <node label="LmjF32.3020" id="-1285">
    <att type="string" name="PFAM" value="PF08477"/>
    <att type="real" name="betweeness_score" value="461.8"/>
    <att type="real" name="connectivity_score" value="87.1"/>
    <att type="string" name="MCL_Cluster_ID" value="cl_3"/>
    <att type="string" name="ID" value="LmjF32.3020"/>
    <att type="integer" name="connectivity_rank" value="275"/>
    <att type="string" name="functional_description" value="hypothetical protein, conserved Leishmania major chr 32"/>
    <att type="string" name="Human_Ortholog_ORTHOMCL" value="Human_Ortholog"/>
    <att type="integer" name="betweeness_rank" value="585"/>
    <att type="string" name="Prosite" value="PS50079"/>
    <att type="string" name="orthologue_1" value="LbrM32_V2.3310"/>
    <att type="integer" name="NCBI_GI" value="157874287"/>
    <att type="string" name="orthologue_2" value="LinJ32_V3.3210"/>
    <att type="integer" name="Entrez_GENE_ID" value="5656426"/>
    <att type="string" name="orthologue_5" value="Tc00.1047053508707.320"/>
    <att type="string" name="orthologue_4" value="Tc00.1047053511537.60"/>
    <att type="string" name="canonicalName" value="LmjF32.3020"/>
    <att type="string" name="orthologue_3" value="Tb11.01.8760"/>
    <att type="integer" name="Degree" value="98"/>
    <att type="string" name="Uniprot_ID" value="Q4Q4X0"/>
    <att type="real" name="AverageShortestPathLength" value="3.32820513"/>
    <att type="real" name="ClusteringCoefficient" value="0.84031138"/>
    <graphics type="ELLIPSE" h="30.0" w="70.0" x="1495.0" y="3011.0" fill="#6666ff" width="1" outline="#00ffff"/>
  </node>
  <node label="LmjF09.1090" id="-1284">
    <att type="string" name="PFAM" value="PF09723"/>
    <att type="real" name="betweeness_score" value="837.3"/>
    <att type="real" name="connectivity_score" value="91.76667"/>
    <att type="string" name="MCL_Cluster_ID" value="cl_3"/>
    <att type="string" name="ID" value="LmjF09.1090"/>
    <att type="integer" name="connectivity_rank" value="254"/>
    <att type="string" name="functional_description" value="translation initiation factor eif-2b gamma subunit, putative Leishmania major chr 9"/>
    <att type="string" name="Human_Ortholog_ORTHOMCL" value="Human_Ortholog"/>
    <att type="integer" name="betweeness_rank" value="507"/>
    <att type="string" name="orthologue_1" value="LbrM09_V2.1140"/>
    <att type="integer" name="NCBI_GI" value="157865148"/>
    <att type="string" name="orthologue_2" value="LinJ09_V3.1140"/>
    <att type="integer" name="Entrez_GENE_ID" value="5649549"/>
    <att type="string" name="canonicalName" value="LmjF09.1090"/>
    <att type="integer" name="Degree" value="98"/>
    <att type="string" name="GO_biological_process" value="protein_metabolism|_|_(GO:0019538)"/>
    <att type="string" name="Uniprot_ID" value="Q4QHR6"/>
    <att type="real" name="AverageShortestPathLength" value="3.3025641"/>
    <att type="real" name="ClusteringCoefficient" value="0.82432148"/>
    <graphics type="ELLIPSE" h="30.0" w="70.0" x="1461.0" y="3102.0" fill="#6666ff" width="1" outline="#00ffff"/>
  </node>
  <node label="LmjF30.2910" id="-1283">
    <att type="string" name="PFAM" value="PF07714"/>
    <att type="real" name="betweeness_score" value="96.23333"/>
    <att type="real" name="connectivity_score" value="95.33333"/>
    <att type="string" name="MCL_Cluster_ID" value="cl_1"/>
    <att type="string" name="ID" value="LmjF30.2910"/>
    <att type="integer" name="connectivity_rank" value="242"/>
    <att type="string" name="functional_description" value="mitogen-activated protein kinase 5, putative Leishmania major chr 30"/>
    <att type="integer" name="betweeness_rank" value="783"/>
    <att type="string" name="Prosite" value="PS50011"/>
    <att type="string" name="orthologue_1" value="LbrM30_V2.2890"/>
    <att type="integer" name="NCBI_GI" value="157872733"/>
    <att type="string" name="orthologue_2" value="LinJ30_V3.2930"/>
    <att type="integer" name="Entrez_GENE_ID" value="5653838"/>
    <att type="string" name="orthologue_5" value="Tc00.1047053509065.20"/>
    <att type="string" name="orthologue_4" value="Tc00.1047053506943.10"/>
    <att type="string" name="canonicalName" value="LmjF30.2910"/>
    <att type="string" name="orthologue_3" value="Tb927.6.4220"/>
    <att type="integer" name="Degree" value="119"/>
    <att type="string" name="GO_biological_process" value="protein_modification|_|_(GO:0006464)"/>
    <att type="string" name="Uniprot_ID" value="Q4Q701"/>
    <att type="real" name="AverageShortestPathLength" value="3.2021978"/>
    <att type="real" name="ClusteringCoefficient" value="0.99259365"/>
    <graphics type="ELLIPSE" h="30.0" w="70.0" x="2945.0" y="2778.0" fill="#6666ff" width="1" outline="#00ffff"/>
  </node>
  <node label="LmjF11.0060" id="-1282">
    <att type="string" name="PFAM" value="PF07714"/>
    <att type="real" name="betweeness_score" value="117.6"/>
    <att type="real" name="connectivity_score" value="116.0"/>
    <att type="string" name="MCL_Cluster_ID" value="cl_1"/>
    <att type="string" name="ID" value="LmjF11.0060"/>
    <att type="integer" name="connectivity_rank" value="143"/>
    <att type="string" name="functional_description" value="protein kinase, putative Leishmania major chr 11"/>
    <att type="string" name="Human_Ortholog_ORTHOMCL" value="Human_Ortholog"/>
    <att type="integer" name="betweeness_rank" value="755"/>
    <att type="string" name="Prosite" value="PS50011"/>
    <att type="string" name="orthologue_1" value="LbrM19_V2.0260"/>
    <att type="integer" name="NCBI_GI" value="157865534"/>
    <att type="string" name="orthologue_2" value="LinJ11_V3.0060"/>
    <att type="string" name="KEGG_ORTHOLOGS" value="K08860"/>
    <att type="integer" name="Entrez_GENE_ID" value="5649744"/>
    <att type="string" name="orthologue_6" value="Tc00.1047053506777.120"/>
    <att type="string" name="orthologue_5" value="Tc00.1047053508237.9"/>
    <att type="string" name="orthologue_4" value="Tc00.1047053504113.10"/>
    <att type="string" name="canonicalName" value="LmjF11.0060"/>
    <att type="string" name="orthologue_3" value="Tb11.02.5050"/>
    <att type="string" name="orthologue_7" value="Tc00.1047053508795.19"/>
    <att type="integer" name="Degree" value="145"/>
    <att type="string" name="GO_biological_process" value="protein_modification|_|_(GO:0006464)"/>
    <att type="string" name="Enzyme_ID" value="ec:2.7.11.1"/>
    <att type="string" name="Uniprot_ID" value="Q4QH74"/>
    <att type="real" name="AverageShortestPathLength" value="3.17875458"/>
    <att type="real" name="ClusteringCoefficient" value="0.94741379"/>
    <graphics type="ELLIPSE" h="30.0" w="70.0" x="2903.0" y="2848.0" fill="#6666ff" width="1" outline="#00ffff"/>
  </node>
  <node label="LmjF08.1228" id="-1281">
    <att type="string" name="PFAM" value="PF07714"/>
    <att type="real" name="betweeness_score" value="272.66667"/>
    <att type="real" name="connectivity_score" value="179.16667"/>
    <att type="string" name="MCL_Cluster_ID" value="cl_1"/>
    <att type="integer" name="Double_scoring_rank" value="16"/>
    <att type="integer" name="connectivity_rank" value="32"/>
    <att type="string" name="functional_description" value="protein kinase, putative Leishmania major chr 8"/>
    <att type="integer" name="betweeness_rank" value="660"/>
    <att type="string" name="Prosite" value="PS50011"/>
    <att type="integer" name="NCBI_GI" value="157864893"/>
    <att type="integer" name="Entrez_GENE_ID" value="5649410"/>
    <att type="string" name="canonicalName" value="LmjF08.1228"/>
    <att type="string" name="Exclusive_targets" value="exclusive_targets"/>
    <att type="integer" name="Degree" value="200"/>
    <att type="string" name="GO_biological_process" value="protein_modification|_|_(GO:0006464)"/>
    <att type="string" name="Uniprot_ID" value="Q4QI43"/>
    <att type="real" name="AverageShortestPathLength" value="3.13846154"/>
    <att type="real" name="ClusteringCoefficient" value="0.78753769"/>
    <graphics type="ELLIPSE" h="30.0" w="70.0" x="2810.0" y="2897.0" fill="#6666ff" width="1" outline="#00ffff"/>
  </node>
  <node label="LmjF36.0180" id="-1280">
    <att type="string" name="PFAM" value="PF08477"/>
    <att type="real" name="betweeness_score" value="5225.73333"/>
    <att type="real" name="connectivity_score" value="84.03333"/>
    <att type="string" name="MCL_Cluster_ID" value="cl_3"/>
    <att type="string" name="ID" value="LmjF36.0180"/>
    <att type="integer" name="connectivity_rank" value="294"/>
    <att type="string" name="functional_description" value="EF2-1  elongation factor 2 Leishmania major chr 36"/>
    <att type="string" name="Human_Ortholog_ORTHOMCL" value="Human_Ortholog"/>
    <att type="integer" name="betweeness_rank" value="242"/>
    <att type="string" name="orthologue_1" value="LbrM35_V2.0270"/>
    <att type="integer" name="NCBI_GI" value="157876477"/>
    <att type="string" name="orthologue_2" value="LinJ36_V3.0190"/>
    <att type="string" name="orthologue_10" value="Tc00.1047053510963.90"/>
    <att type="string" name="KEGG_ORTHOLOGS" value="K03234"/>
    <att type="integer" name="Entrez_GENE_ID" value="5655266"/>
    <att type="string" name="orthologue_6" value="Tb10.70.2650"/>
    <att type="string" name="orthologue_5" value="Tb10.70.2660"/>
    <att type="string" name="orthologue_4" value="LinJ36_V3.0210"/>
    <att type="string" name="canonicalName" value="LmjF36.0180"/>
    <att type="string" name="orthologue_3" value="LinJ36_V3.0200"/>
    <att type="string" name="orthologue_9" value="Tc00.1047053508169.9"/>
    <att type="string" name="orthologue_8" value="Tc00.1047053508169.20"/>
    <att type="string" name="orthologue_7" value="Tc00.1047053508625.10"/>
    <att type="integer" name="Degree" value="90"/>
    <att type="string" name="GO_biological_process" value="translational_elongation|_|_(GO:0006414)"/>
    <att type="string" name="Enzyme_ID" value="ec:3.6.5.3"/>
    <att type="string" name="Uniprot_ID" value="Q4Q259"/>
    <att type="real" name="AverageShortestPathLength" value="3.2029304"/>
    <att type="real" name="ClusteringCoefficient" value="0.77128589"/>
    <graphics type="ELLIPSE" h="30.0" w="70.0" x="1585.0" y="2960.0" fill="#6666ff" width="1" outline="#00ffff"/>
  </node>
  <node label="LmjF36.1780" id="-1279">
    <att type="string" name="PFAM" value="PF07719"/>
    <att type="real" name="betweeness_score" value="793.33333"/>
    <att type="real" name="connectivity_score" value="31.7"/>
    <att type="string" name="MCL_Cluster_ID" value="cl_6"/>
    <att type="string" name="ID" value="LmjF36.1780"/>
    <att type="integer" name="connectivity_rank" value="541"/>
    <att type="string" name="functional_description" value="hypothetical protein, conserved Leishmania major chr 36"/>
    <att type="integer" name="betweeness_rank" value="514"/>
    <att type="string" name="Prosite" value="PS50005"/>
    <att type="string" name="orthologue_1" value="LbrM35_V2.1970"/>
    <att type="integer" name="NCBI_GI" value="157876820"/>
    <att type="string" name="orthologue_2" value="LinJ36_V3.1860"/>
    <att type="integer" name="Entrez_GENE_ID" value="5655434"/>
    <att type="string" name="orthologue_4" value="Tc00.1047053507641.70"/>
    <att type="string" name="canonicalName" value="LmjF36.1780"/>
    <att type="string" name="orthologue_3" value="Tb10.70.0620"/>
    <att type="integer" name="Degree" value="43"/>
    <att type="string" name="Uniprot_ID" value="Q4Q1P6"/>
    <att type="real" name="AverageShortestPathLength" value="3.64908425"/>
    <att type="real" name="ClusteringCoefficient" value="0.83942414"/>
    <graphics type="ELLIPSE" h="30.0" w="70.0" x="2881.0" y="3739.0" fill="#6666ff" width="1" outline="#00ffff"/>
  </node>
  <node label="LmjF06.0440" id="-1278">
    <att type="string" name="PFAM" value="PF07719"/>
    <att type="real" name="betweeness_score" value="390.3"/>
    <att type="real" name="connectivity_score" value="21.46667"/>
    <att type="string" name="MCL_Cluster_ID" value="cl_6"/>
    <att type="string" name="ID" value="LmjF06.0440"/>
    <att type="integer" name="connectivity_rank" value="660"/>
    <att type="string" name="functional_description" value="hypothetical protein, conserved Leishmania major chr 6"/>
    <att type="integer" name="betweeness_rank" value="609"/>
    <att type="string" name="Prosite" value="PS50310"/>
    <att type="string" name="orthologue_1" value="LbrM06_V2.0450"/>
    <att type="integer" name="NCBI_GI" value="157864204"/>
    <att type="string" name="orthologue_2" value="LinJ06_V3.0460"/>
    <att type="integer" name="Entrez_GENE_ID" value="5649066"/>
    <att type="string" name="orthologue_5" value="Tc00.1047053509151.10"/>
    <att type="string" name="orthologue_4" value="Tc00.1047053508175.280"/>
    <att type="string" name="canonicalName" value="LmjF06.0440"/>
    <att type="string" name="orthologue_3" value="Tb927.7.5050"/>
    <att type="integer" name="Degree" value="29"/>
    <att type="string" name="Uniprot_ID" value="Q4QJ34"/>
    <att type="real" name="AverageShortestPathLength" value="3.91721612"/>
    <att type="real" name="ClusteringCoefficient" value="1.0"/>
    <graphics type="ELLIPSE" h="30.0" w="70.0" x="3065.0" y="3755.0" fill="#6666ff" width="1" outline="#00ffff"/>
  </node>
  <node label="LmjF30.2130" id="-1277">
    <att type="string" name="PFAM" value="PF07714"/>
    <att type="real" name="betweeness_score" value="49.23333"/>
    <att type="real" name="connectivity_score" value="129.0"/>
    <att type="string" name="MCL_Cluster_ID" value="cl_1"/>
    <att type="string" name="ID" value="LmjF30.2130"/>
    <att type="integer" name="Double_scoring_rank" value="77"/>
    <att type="integer" name="connectivity_rank" value="109"/>
    <att type="string" name="functional_description" value="protein kinase, putative Leishmania major chr 30"/>
    <att type="integer" name="betweeness_rank" value="884"/>
    <att type="string" name="Prosite" value="PS50119"/>
    <att type="string" name="orthologue_1" value="LbrM30_V2.2080"/>
    <att type="integer" name="NCBI_GI" value="157872555"/>
    <att type="string" name="orthologue_2" value="LinJ30_V3.2140"/>
    <att type="integer" name="Entrez_GENE_ID" value="5653758"/>
    <att type="string" name="orthologue_5" value="Tc00.1047053511509.30"/>
    <att type="string" name="orthologue_4" value="Tc00.1047053509169.39"/>
    <att type="string" name="canonicalName" value="LmjF30.2130"/>
    <att type="string" name="orthologue_3" value="Tb927.6.3430"/>
    <att type="string" name="Exclusive_targets" value="exclusive_targets"/>
    <att type="integer" name="Degree" value="163"/>
    <att type="string" name="GO_biological_process" value="protein_modification|_|_(GO:0006464)"/>
    <att type="string" name="Uniprot_ID" value="Q9NE58"/>
    <att type="real" name="AverageShortestPathLength" value="3.16556777"/>
    <att type="real" name="ClusteringCoefficient" value="0.92115428"/>
    <graphics type="ELLIPSE" h="30.0" w="70.0" x="2608.0" y="2983.0" fill="#6666ff" width="1" outline="#00ffff"/>
  </node>
  <node label="LmjF03.0350" id="-1276">
    <att type="string" name="PFAM" value="PF07714"/>
    <att type="real" name="betweeness_score" value="49.56667"/>
    <att type="real" name="connectivity_score" value="136.63333"/>
    <att type="string" name="MCL_Cluster_ID" value="cl_1"/>
    <att type="string" name="ID" value="LmjF03.0350"/>
    <att type="integer" name="Double_scoring_rank" value="60"/>
    <att type="integer" name="connectivity_rank" value="85"/>
    <att type="string" name="functional_description" value="protein kinase, putative Leishmania major chr 3"/>
    <att type="integer" name="betweeness_rank" value="883"/>
    <att type="string" name="Prosite" value="PS50324"/>
    <att type="string" name="orthologue_1" value="LbrM03_V2.0340"/>
    <att type="integer" name="NCBI_GI" value="157878999"/>
    <att type="string" name="orthologue_2" value="LinJ03_V3.0330"/>
    <att type="integer" name="Entrez_GENE_ID" value="809686"/>
    <att type="string" name="orthologue_6" value="Tc00.1047053508179.60"/>
    <att type="string" name="orthologue_5" value="Tc00.1047053504269.10"/>
    <att type="string" name="orthologue_4" value="Tc00.1047053510941.3"/>
    <att type="string" name="canonicalName" value="LmjF03.0350"/>
    <att type="string" name="orthologue_3" value="Tb10.70.4100"/>
    <att type="string" name="Exclusive_targets" value="exclusive_targets"/>
    <att type="integer" name="Degree" value="171"/>
    <att type="string" name="GO_biological_process" value="protein_modification|_|_(GO:0006464)"/>
    <att type="string" name="Uniprot_ID" value="Q9NKN1"/>
    <att type="real" name="AverageShortestPathLength" value="3.15970696"/>
    <att type="real" name="ClusteringCoefficient" value="0.88407293"/>
    <graphics type="ELLIPSE" h="30.0" w="70.0" x="2855.0" y="2857.0" fill="#6666ff" width="1" outline="#00ffff"/>
  </node>
  <node label="LmjF36.4990" id="-1275">
    <att type="string" name="PFAM" value="PF00091"/>
    <att type="real" name="betweeness_score" value="0.53333"/>
    <att type="real" name="connectivity_score" value="28.83333"/>
    <att type="string" name="MCL_Cluster_ID" value="cl_8"/>
    <att type="string" name="ID" value="LmjF36.4990"/>
    <att type="integer" name="connectivity_rank" value="569"/>
    <att type="string" name="functional_description" value="delta tubulin, putative Leishmania major chr 36"/>
    <att type="string" name="Human_Ortholog_ORTHOMCL" value="Human_Ortholog"/>
    <att type="integer" name="betweeness_rank" value="1103"/>
    <att type="string" name="Prosite" value="PS00227"/>
    <att type="string" name="orthologue_1" value="LbrM35_V2.5240"/>
    <att type="integer" name="NCBI_GI" value="157877536"/>
    <att type="string" name="orthologue_2" value="LinJ36_V3.5220"/>
    <att type="integer" name="Entrez_GENE_ID" value="5655801"/>
    <att type="string" name="orthologue_5" value="Tc00.1047053506807.10"/>
    <att type="string" name="orthologue_4" value="Tc00.1047053503969.10"/>
    <att type="string" name="canonicalName" value="LmjF36.4990"/>
    <att type="string" name="orthologue_3" value="Tb11.01.2695"/>
    <att type="integer" name="Degree" value="34"/>
    <att type="string" name="Uniprot_ID" value="Q4Q0R3"/>
    <att type="real" name="AverageShortestPathLength" value="4.37655678"/>
    <att type="real" name="ClusteringCoefficient" value="1.0"/>
    <graphics type="ELLIPSE" h="30.0" w="70.0" x="1878.0" y="3851.0" fill="#6666ff" width="1" outline="#00ffff"/>
  </node>
  <node label="LmjF33.0802" id="-1274">
    <att type="string" name="PFAM" value="PF03953"/>
    <att type="real" name="betweeness_score" value="259.63333"/>
    <att type="real" name="connectivity_score" value="41.2"/>
    <att type="string" name="MCL_Cluster_ID" value="cl_8"/>
    <att type="string" name="ID" value="LmjF33.0802"/>
    <att type="integer" name="connectivity_rank" value="452"/>
    <att type="string" name="functional_description" value="beta-tubulin Leishmania major chr 33"/>
    <att type="integer" name="betweeness_rank" value="667"/>
    <att type="string" name="Prosite" value="PS00228"/>
    <att type="string" name="orthologue_12" value="Tb927.1.2390"/>
    <att type="string" name="orthologue_13" value="Tb927.1.2410"/>
    <att type="string" name="orthologue_14" value="Tc00.1047053506563.40"/>
    <att type="string" name="orthologue_15" value="Tc00.1047053509003.70"/>
    <att type="string" name="orthologue_1" value="LbrM21_V2.2150"/>
    <att type="integer" name="NCBI_GI" value="157874832"/>
    <att type="string" name="orthologue_2" value="LbrM33_V2.0920"/>
    <att type="string" name="orthologue_10" value="Tb927.1.2330"/>
    <att type="string" name="KEGG_ORTHOLOGS" value="K07375"/>
    <att type="string" name="orthologue_11" value="Tb927.1.2370"/>
    <att type="integer" name="Entrez_GENE_ID" value="5654482"/>
    <att type="string" name="orthologue_6" value="LinJ08_V3.1290"/>
    <att type="string" name="orthologue_5" value="LinJ08_V3.1280"/>
    <att type="string" name="orthologue_4" value="LbrM33_V2.0960"/>
    <att type="string" name="canonicalName" value="LmjF33.0802"/>
    <att type="string" name="orthologue_3" value="LbrM33_V2.0930"/>
    <att type="string" name="orthologue_9" value="Tb927.1.2350"/>
    <att type="string" name="orthologue_8" value="LinJ33_V3.0860"/>
    <att type="string" name="orthologue_7" value="LinJ21_V3.2240"/>
    <att type="integer" name="Degree" value="44"/>
    <att type="string" name="GO_biological_process" value="transport|_|_(GO:0006810)"/>
    <att type="string" name="Uniprot_ID" value="Q4Q4C4"/>
    <att type="real" name="AverageShortestPathLength" value="3.4021978"/>
    <att type="real" name="ClusteringCoefficient" value="0.91120507"/>
    <graphics type="ELLIPSE" h="30.0" w="70.0" x="1934.0" y="3637.0" fill="#6666ff" width="1" outline="#00ffff"/>
  </node>
  <node label="LmjF36.0720" id="-1273">
    <att type="string" name="PFAM" value="PF07714"/>
    <att type="real" name="betweeness_score" value="18259.1"/>
    <att type="real" name="connectivity_score" value="141.06667"/>
    <att type="string" name="MCL_Cluster_ID" value="cl_1"/>
    <att type="string" name="ID" value="LmjF36.0720"/>
    <att type="integer" name="connectivity_rank" value="79"/>
    <att type="string" name="functional_description" value="protein kinase, putative Leishmania major chr 36"/>
    <att type="string" name="Human_Ortholog_ORTHOMCL" value="Human_Ortholog"/>
    <att type="integer" name="betweeness_rank" value="78"/>
    <att type="string" name="Prosite" value="PS50011"/>
    <att type="string" name="orthologue_1" value="LbrM35_V2.0840"/>
    <att type="integer" name="NCBI_GI" value="157876596"/>
    <att type="string" name="orthologue_2" value="LinJ36_V3.0780"/>
    <att type="string" name="KEGG_ORTHOLOGS" value="K08293"/>
    <att type="integer" name="Entrez_GENE_ID" value="5655322"/>
    <att type="string" name="orthologue_5" value="Tc00.1047053510295.50"/>
    <att type="string" name="orthologue_4" value="Tc00.1047053506007.40"/>
    <att type="string" name="canonicalName" value="LmjF36.0720"/>
    <att type="string" name="orthologue_3" value="Tb10.70.2070"/>
    <att type="integer" name="Degree" value="174"/>
    <att type="string" name="GO_biological_process" value="protein_modification|_|_(GO:0006464)"/>
    <att type="string" name="Enzyme_ID" value="ec:2.7.11.24"/>
    <att type="string" name="Uniprot_ID" value="Q4Q204"/>
    <att type="real" name="AverageShortestPathLength" value="2.95457875"/>
    <att type="real" name="ClusteringCoefficient" value="0.73297455"/>
    <graphics type="ELLIPSE" h="30.0" w="70.0" x="2491.0" y="2921.0" fill="#6666ff" width="1" outline="#00ffff"/>
  </node>
  <node label="LmjF08.0530" id="-1272">
    <att type="string" name="PFAM" value="PF07777"/>
    <att type="real" name="betweeness_score" value="125.5"/>
    <att type="real" name="connectivity_score" value="97.56667"/>
    <att type="string" name="MCL_Cluster_ID" value="cl_1"/>
    <att type="string" name="ID" value="LmjF08.0530"/>
    <att type="integer" name="connectivity_rank" value="229"/>
    <att type="string" name="functional_description" value="protein kinase , putative Leishmania major chr 8"/>
    <att type="integer" name="betweeness_rank" value="746"/>
    <att type="string" name="Prosite" value="PS50310"/>
    <att type="string" name="orthologue_1" value="LbrM08_V2.0570"/>
    <att type="integer" name="NCBI_GI" value="157864747"/>
    <att type="string" name="orthologue_2" value="LinJ08_V3.0540"/>
    <att type="integer" name="Entrez_GENE_ID" value="5649337"/>
    <att type="string" name="orthologue_5" value="Tc00.1047053511661.120"/>
    <att type="string" name="orthologue_4" value="Tc00.1047053503955.100"/>
    <att type="string" name="canonicalName" value="LmjF08.0530"/>
    <att type="string" name="orthologue_3" value="Tb927.5.3150"/>
    <att type="integer" name="Degree" value="123"/>
    <att type="string" name="GO_biological_process" value="protein_modification|_|_(GO:0006464)"/>
    <att type="string" name="Uniprot_ID" value="Q4QIB6"/>
    <att type="real" name="AverageShortestPathLength" value="3.1992674"/>
    <att type="real" name="ClusteringCoefficient" value="0.98827136"/>
    <graphics type="ELLIPSE" h="30.0" w="70.0" x="2909.0" y="2691.0" fill="#6666ff" width="1" outline="#00ffff"/>
  </node>
  <node label="LmjF29.2490" id="-1271">
    <att type="string" name="PFAM" value="PF07714"/>
    <att type="real" name="betweeness_score" value="140.06667"/>
    <att type="real" name="connectivity_score" value="117.3"/>
    <att type="string" name="MCL_Cluster_ID" value="cl_1"/>
    <att type="string" name="ID" value="LmjF29.2490"/>
    <att type="integer" name="Double_scoring_rank" value="100"/>
    <att type="integer" name="connectivity_rank" value="134"/>
    <att type="string" name="functional_description" value="protein kinase, putative Leishmania major chr 29"/>
    <att type="integer" name="betweeness_rank" value="733"/>
    <att type="string" name="Prosite" value="PS50311"/>
    <att type="string" name="orthologue_1" value="LbrM29_V2.2460"/>
    <att type="integer" name="NCBI_GI" value="73536991"/>
    <att type="string" name="orthologue_2" value="LinJ29_V3.2600"/>
    <att type="string" name="KEGG_ORTHOLOGS" value="K00870"/>
    <att type="integer" name="Entrez_GENE_ID" value="3608922"/>
    <att type="string" name="orthologue_5" value="Tc00.1047053510323.10"/>
    <att type="string" name="orthologue_4" value="Tc00.1047053508153.310"/>
    <att type="string" name="canonicalName" value="LmjF29.2490"/>
    <att type="string" name="orthologue_3" value="Tb927.3.3290"/>
    <att type="string" name="Exclusive_targets" value="exclusive_targets"/>
    <att type="integer" name="Degree" value="147"/>
    <att type="string" name="GO_biological_process" value="protein_modification|_|_(GO:0006464)"/>
    <att type="string" name="Enzyme_ID" value="ec:2.7.1.37"/>
    <att type="string" name="Uniprot_ID" value="Q4FXF3"/>
    <att type="real" name="AverageShortestPathLength" value="3.17728938"/>
    <att type="real" name="ClusteringCoefficient" value="0.94259622"/>
    <graphics type="ELLIPSE" h="30.0" w="70.0" x="2898.0" y="2870.0" fill="#6666ff" width="1" outline="#00ffff"/>
  </node>
  <node label="LmjF06.0870" id="-1270">
    <att type="string" name="PFAM" value="PF10294"/>
    <att type="real" name="betweeness_score" value="358.33333"/>
    <att type="real" name="connectivity_score" value="11.4"/>
    <att type="string" name="MCL_Cluster_ID" value="cl_9"/>
    <att type="string" name="ID" value="LmjF06.0870"/>
    <att type="integer" name="connectivity_rank" value="828"/>
    <att type="string" name="functional_description" value="hypothetical protein, conserved Leishmania major chr 6"/>
    <att type="string" name="Human_Ortholog_ORTHOMCL" value="Human_Ortholog"/>
    <att type="integer" name="betweeness_rank" value="620"/>
    <att type="string" name="orthologue_1" value="LbrM06_V2.0840"/>
    <att type="integer" name="NCBI_GI" value="157864296"/>
    <att type="string" name="orthologue_2" value="LinJ06_V3.0900"/>
    <att type="string" name="KEGG_ORTHOLOGS" value="K11438"/>
    <att type="integer" name="Entrez_GENE_ID" value="5649110"/>
    <att type="string" name="orthologue_5" value="Tc00.1047053510303.310"/>
    <att type="string" name="orthologue_4" value="Tc00.1047053509153.100"/>
    <att type="string" name="canonicalName" value="LmjF06.0870"/>
    <att type="string" name="orthologue_3" value="Tb927.7.5490"/>
    <att type="integer" name="Degree" value="14"/>
    <att type="string" name="Enzyme_ID" value="ec:2.1.1.-"/>
    <att type="string" name="Uniprot_ID" value="Q4QIZ0"/>
    <att type="real" name="AverageShortestPathLength" value="4.72380952"/>
    <att type="real" name="ClusteringCoefficient" value="0.93406593"/>
    <graphics type="ELLIPSE" h="30.0" w="70.0" x="659.0" y="2274.0" fill="#6666ff" width="1" outline="#00ffff"/>
  </node>
  <node label="LmjF35.4250" id="-1269">
    <att type="string" name="PFAM" value="PF08242"/>
    <att type="real" name="betweeness_score" value="31649.76667"/>
    <att type="real" name="connectivity_score" value="36.46667"/>
    <att type="string" name="MCL_Cluster_ID" value="cl_9"/>
    <att type="string" name="ID" value="LmjF35.4250"/>
    <att type="integer" name="connectivity_rank" value="509"/>
    <att type="string" name="KEGG_pathway" value="Ubiquinone biosynthesis"/>
    <att type="string" name="functional_description" value="3-demethylubiquinone-9 3-methyltransferase, putative Leishmania major chr 35"/>
    <att type="string" name="Human_Ortholog_ORTHOMCL" value="Human_Ortholog"/>
    <att type="integer" name="betweeness_rank" value="32"/>
    <att type="string" name="orthologue_1" value="LbrM34_V2.4230"/>
    <att type="integer" name="NCBI_GI" value="72549409"/>
    <att type="string" name="orthologue_2" value="LinJ35_V3.4320"/>
    <att type="string" name="KEGG_ORTHOLOGS" value="K00568"/>
    <att type="integer" name="Entrez_GENE_ID" value="3684450"/>
    <att type="string" name="orthologue_5" value="Tc00.1047053508461.30"/>
    <att type="string" name="orthologue_4" value="Tc00.1047053506147.60"/>
    <att type="string" name="canonicalName" value="LmjF35.4250"/>
    <att type="string" name="orthologue_3" value="Tb09.211.1960"/>
    <att type="integer" name="Degree" value="39"/>
    <att type="string" name="Enzyme_ID" value="ec:2.1.1.64"/>
    <att type="string" name="Uniprot_ID" value="Q4FW43"/>
    <att type="real" name="AverageShortestPathLength" value="4.67399267"/>
    <att type="real" name="ClusteringCoefficient" value="0.2780027"/>
    <graphics type="ELLIPSE" h="30.0" w="70.0" x="471.5" y="2117.0" fill="#6666ff" width="1" outline="#00ffff"/>
  </node>
  <node label="LmjF13.0960" id="-1268">
    <att type="string" name="PFAM" value="PF09336"/>
    <att type="real" name="betweeness_score" value="21.46667"/>
    <att type="real" name="connectivity_score" value="49.76667"/>
    <att type="string" name="MCL_Cluster_ID" value="cl_4"/>
    <att type="string" name="ID" value="LmjF13.0960"/>
    <att type="integer" name="connectivity_rank" value="412"/>
    <att type="string" name="functional_description" value="katanin-like protein Leishmania major chr 13"/>
    <att type="string" name="Human_Ortholog_ORTHOMCL" value="Human_Ortholog"/>
    <att type="integer" name="betweeness_rank" value="968"/>
    <att type="string" name="Prosite" value="PS50896"/>
    <att type="string" name="orthologue_1" value="LbrM13_V2.0770"/>
    <att type="integer" name="NCBI_GI" value="157866268"/>
    <att type="string" name="orthologue_2" value="LinJ13_V3.0850"/>
    <att type="integer" name="Entrez_GENE_ID" value="5650125"/>
    <att type="string" name="orthologue_5" value="Tc00.1047053511857.59"/>
    <att type="string" name="orthologue_4" value="Tc00.1047053506733.40"/>
    <att type="string" name="canonicalName" value="LmjF13.0960"/>
    <att type="string" name="orthologue_3" value="Tb11.02.1370"/>
    <att type="integer" name="Degree" value="57"/>
    <att type="string" name="Uniprot_ID" value="Q4QG58"/>
    <att type="real" name="AverageShortestPathLength" value="3.35604396"/>
    <att type="real" name="ClusteringCoefficient" value="0.98433584"/>
    <graphics type="ELLIPSE" h="30.0" w="70.0" x="2225.0" y="1845.0" fill="#6666ff" width="1" outline="#00ffff"/>
  </node>
  <node label="LmjF15.0130" id="-1267">
    <att type="string" name="PFAM" value="PF08079"/>
    <att type="real" name="betweeness_score" value="55.2"/>
    <att type="real" name="connectivity_score" value="30.86667"/>
    <att type="string" name="MCL_Cluster_ID" value="cl_5"/>
    <att type="string" name="ID" value="LmjF15.0130"/>
    <att type="integer" name="connectivity_rank" value="551"/>
    <att type="string" name="functional_description" value="ATP-dependent RNA helicase, putative Leishmania major chr 15"/>
    <att type="string" name="Human_Ortholog_ORTHOMCL" value="Human_Ortholog"/>
    <att type="integer" name="betweeness_rank" value="868"/>
    <att type="string" name="Prosite" value="PS51195"/>
    <att type="string" name="orthologue_1" value="LbrM15_V2.0130"/>
    <att type="integer" name="NCBI_GI" value="157866744"/>
    <att type="string" name="orthologue_2" value="LinJ15_V3.0130"/>
    <att type="integer" name="Entrez_GENE_ID" value="5650360"/>
    <att type="string" name="orthologue_5" value="Tc00.1047053510819.110"/>
    <att type="string" name="orthologue_4" value="Tc00.1047053506739.90"/>
    <att type="string" name="canonicalName" value="LmjF15.0130"/>
    <att type="string" name="orthologue_3" value="Tb927.5.1560"/>
    <att type="integer" name="Degree" value="39"/>
    <att type="string" name="Uniprot_ID" value="Q4QFH1"/>
    <att type="real" name="AverageShortestPathLength" value="3.80879121"/>
    <att type="real" name="ClusteringCoefficient" value="0.96491228"/>
    <graphics type="ELLIPSE" h="30.0" w="70.0" x="3338.0" y="2296.0" fill="#6666ff" width="1" outline="#00ffff"/>
  </node>
  <node label="LmjF33.1700" id="-1266">
    <att type="string" name="PFAM" value="PF09309"/>
    <att type="real" name="betweeness_score" value="8263.93333"/>
    <att type="real" name="connectivity_score" value="71.1"/>
    <att type="string" name="MCL_Cluster_ID" value="cl_5"/>
    <att type="string" name="ID" value="LmjF33.1700"/>
    <att type="integer" name="connectivity_rank" value="347"/>
    <att type="string" name="functional_description" value="transcription activator Leishmania major chr 33"/>
    <att type="string" name="Human_Ortholog_ORTHOMCL" value="Human_Ortholog"/>
    <att type="integer" name="betweeness_rank" value="187"/>
    <att type="string" name="Prosite" value="PS51194"/>
    <att type="string" name="orthologue_1" value="LbrM33_V2.1970"/>
    <att type="integer" name="NCBI_GI" value="157875048"/>
    <att type="string" name="orthologue_2" value="LinJ33_V3.1800"/>
    <att type="integer" name="Entrez_GENE_ID" value="5654593"/>
    <att type="string" name="orthologue_5" value="Tc00.1047053510257.139"/>
    <att type="string" name="orthologue_4" value="Tc00.1047053509213.170"/>
    <att type="string" name="canonicalName" value="LmjF33.1700"/>
    <att type="string" name="orthologue_3" value="Tb927.2.1810"/>
    <att type="integer" name="Degree" value="82"/>
    <att type="string" name="Uniprot_ID" value="Q4Q417"/>
    <att type="real" name="AverageShortestPathLength" value="3.41978022"/>
    <att type="real" name="ClusteringCoefficient" value="0.44835893"/>
    <graphics type="ELLIPSE" h="30.0" w="70.0" x="3020.0" y="2199.0" fill="#6666ff" width="1" outline="#00ffff"/>
  </node>
  <node label="LmjF36.0020" id="-1265">
    <att type="string" name="PFAM" value="PF02969"/>
    <att type="real" name="betweeness_score" value="6882.66667"/>
    <att type="real" name="connectivity_score" value="37.6"/>
    <att type="string" name="MCL_Cluster_ID" value="cl_2"/>
    <att type="string" name="ID" value="LmjF36.0020"/>
    <att type="integer" name="connectivity_rank" value="496"/>
    <att type="string" name="functional_description" value="histone h4 Leishmania major chr 36"/>
    <att type="integer" name="betweeness_rank" value="205"/>
    <att type="string" name="Prosite" value="PS50079"/>
    <att type="string" name="orthologue_12" value="LbrM35_V2.0070"/>
    <att type="string" name="orthologue_13" value="LbrM35_V2.0130"/>
    <att type="string" name="orthologue_14" value="LinJ06_V3.0010"/>
    <att type="string" name="orthologue_15" value="LinJ15_V3.0010"/>
    <att type="string" name="orthologue_1" value="LbrM34_V2.0030"/>
    <att type="integer" name="NCBI_GI" value="157876441"/>
    <att type="string" name="orthologue_2" value="LbrM34_V2.0050"/>
    <att type="string" name="orthologue_10" value="LbrM35_V2.0020"/>
    <att type="string" name="KEGG_ORTHOLOGS" value="K11254"/>
    <att type="string" name="orthologue_11" value="LbrM35_V2.0050"/>
    <att type="integer" name="Entrez_GENE_ID" value="5655254"/>
    <att type="string" name="orthologue_6" value="LbrM23_V2.1830"/>
    <att type="string" name="orthologue_5" value="LbrM15_V2.0010"/>
    <att type="string" name="orthologue_4" value="LbrM02_V2.0050"/>
    <att type="string" name="canonicalName" value="LmjF36.0020"/>
    <att type="string" name="orthologue_3" value="LbrM02_V2.0020"/>
    <att type="string" name="orthologue_9" value="LbrM34_V2.1230"/>
    <att type="string" name="orthologue_8" value="LbrM31_V2.3630"/>
    <att type="string" name="orthologue_7" value="LbrM29_V2.2900"/>
    <att type="string" name="Exclusive_targets" value="exclusive_targets"/>
    <att type="integer" name="Degree" value="43"/>
    <att type="string" name="GO_biological_process" value="protein_metabolism|_|_(GO:0019538)"/>
    <att type="string" name="Uniprot_ID" value="Q9GRP6"/>
    <att type="real" name="AverageShortestPathLength" value="3.03223443"/>
    <att type="real" name="ClusteringCoefficient" value="0.54595792"/>
    <graphics type="ELLIPSE" h="30.0" w="70.0" x="1929.0" y="2445.0" fill="#6666ff" width="1" outline="#00ffff"/>
  </node>
  <node label="LmjF32.2950" id="-1264">
    <att type="string" name="PFAM" value="PF00334"/>
    <att type="real" name="betweeness_score" value="1016.66667"/>
    <att type="real" name="connectivity_score" value="9.86667"/>
    <att type="string" name="MCL_Cluster_ID" value="cl_2"/>
    <att type="string" name="ID" value="LmjF32.2950"/>
    <att type="integer" name="connectivity_rank" value="878"/>
    <att type="string" name="KEGG_pathway" value="Pyrimidine metabolism"/>
    <att type="string" name="functional_description" value="nucleoside diphosphate kinase b Leishmania major chr 32"/>
    <att type="string" name="Human_Ortholog_ORTHOMCL" value="Human_Ortholog"/>
    <att type="integer" name="betweeness_rank" value="485"/>
    <att type="string" name="Prosite" value="PS00469"/>
    <att type="string" name="orthologue_1" value="LbrM32_V2.3200"/>
    <att type="integer" name="NCBI_GI" value="157874264"/>
    <att type="string" name="orthologue_2" value="LbrM32_V2.3210"/>
    <att type="string" name="KEGG_ORTHOLOGS" value="K00940"/>
    <att type="integer" name="Entrez_GENE_ID" value="5656416"/>
    <att type="string" name="orthologue_6" value="Tc00.1047053508707.200"/>
    <att type="string" name="orthologue_5" value="Tb11.01.7800"/>
    <att type="string" name="orthologue_4" value="LinJ32_V3.3110"/>
    <att type="string" name="canonicalName" value="LmjF32.2950"/>
    <att type="string" name="orthologue_3" value="LinJ32_V3.3100"/>
    <att type="integer" name="Degree" value="13"/>
    <att type="string" name="GO_biological_process" value="UTP_biosynthesis|_|_(GO:0006228)"/>
    <att type="string" name="Enzyme_ID" value="ec:2.7.4.6"/>
    <att type="string" name="Uniprot_ID" value="Q9U1E1"/>
    <att type="real" name="AverageShortestPathLength" value="3.3032967"/>
    <att type="real" name="ClusteringCoefficient" value="0.30769231"/>
    <graphics type="ELLIPSE" h="30.0" w="70.0" x="1981.0" y="2684.0" fill="#6666ff" width="1" outline="#00ffff"/>
  </node>
  <node label="LmjF26.1020" id="-1263">
    <att type="string" name="PFAM" value="PF10174"/>
    <att type="real" name="betweeness_score" value="0.4"/>
    <att type="real" name="connectivity_score" value="39.13333"/>
    <att type="string" name="MCL_Cluster_ID" value="cl_4"/>
    <att type="string" name="ID" value="LmjF26.1020"/>
    <att type="integer" name="connectivity_rank" value="486"/>
    <att type="string" name="functional_description" value="dynein heavy chain, putative Leishmania major chr 26"/>
    <att type="string" name="Human_Ortholog_ORTHOMCL" value="Human_Ortholog"/>
    <att type="integer" name="betweeness_rank" value="1109"/>
    <att type="string" name="Prosite" value="PS00485"/>
    <att type="string" name="orthologue_12" value="LbrM35_V2.1070"/>
    <att type="string" name="orthologue_13" value="LinJ13_V3.1390"/>
    <att type="string" name="orthologue_14" value="LinJ14_V3.1130"/>
    <att type="string" name="orthologue_15" value="LinJ23_V3.1570"/>
    <att type="string" name="orthologue_1" value="LbrM13_V2.1510"/>
    <att type="integer" name="NCBI_GI" value="157871113"/>
    <att type="string" name="orthologue_2" value="LbrM14_V2.1050"/>
    <att type="string" name="orthologue_10" value="LbrM28_V2.0630"/>
    <att type="string" name="orthologue_11" value="LbrM28_V2.3090"/>
    <att type="integer" name="Entrez_GENE_ID" value="5652830"/>
    <att type="string" name="orthologue_6" value="LbrM25_V2.0860"/>
    <att type="string" name="orthologue_5" value="LbrM23_V2.1430"/>
    <att type="string" name="orthologue_4" value="LbrM20_V2.3790"/>
    <att type="string" name="canonicalName" value="LmjF26.1020"/>
    <att type="string" name="orthologue_3" value="LbrM20_V2.3490"/>
    <att type="string" name="orthologue_9" value="LbrM27_V2.2710"/>
    <att type="string" name="orthologue_8" value="LbrM27_V2.1870"/>
    <att type="string" name="orthologue_7" value="LbrM26_V2.1040"/>
    <att type="integer" name="Degree" value="44"/>
    <att type="string" name="GO_biological_process" value="transport|_|_(GO:0006810)"/>
    <att type="string" name="Uniprot_ID" value="Q4Q992"/>
    <att type="real" name="AverageShortestPathLength" value="3.37875458"/>
    <att type="real" name="ClusteringCoefficient" value="0.99788584"/>
    <graphics type="ELLIPSE" h="30.0" w="70.0" x="2279.0" y="1859.0" fill="#6666ff" width="1" outline="#00ffff"/>
  </node>
  <node label="LmjF28.0400" id="-1262">
    <att type="string" name="PFAM" value="PF09336"/>
    <att type="real" name="betweeness_score" value="91.9"/>
    <att type="real" name="connectivity_score" value="68.16667"/>
    <att type="string" name="MCL_Cluster_ID" value="cl_4"/>
    <att type="string" name="ID" value="LmjF28.0400"/>
    <att type="integer" name="connectivity_rank" value="358"/>
    <att type="string" name="functional_description" value="katanin, putative Leishmania major chr 28"/>
    <att type="string" name="Human_Ortholog_ORTHOMCL" value="Human_Ortholog"/>
    <att type="integer" name="betweeness_rank" value="788"/>
    <att type="string" name="orthologue_1" value="LbrM28_V2.0410"/>
    <att type="integer" name="NCBI_GI" value="157871538"/>
    <att type="string" name="orthologue_2" value="LinJ28_V3.0390"/>
    <att type="string" name="KEGG_ORTHOLOGS" value="K07767"/>
    <att type="integer" name="Entrez_GENE_ID" value="5653245"/>
    <att type="string" name="orthologue_5" value="Tc00.1047053508821.10"/>
    <att type="string" name="orthologue_4" value="Tc00.1047053506163.80"/>
    <att type="string" name="canonicalName" value="LmjF28.0400"/>
    <att type="string" name="orthologue_3" value="Tb11.01.0200"/>
    <att type="integer" name="Degree" value="72"/>
    <att type="string" name="Enzyme_ID" value="ec:3.6.4.3"/>
    <att type="string" name="Uniprot_ID" value="Q4Q8N0"/>
    <att type="real" name="AverageShortestPathLength" value="3.32600733"/>
    <att type="real" name="ClusteringCoefficient" value="0.88067293"/>
    <graphics type="ELLIPSE" h="30.0" w="70.0" x="2301.0" y="1940.0" fill="#6666ff" width="1" outline="#00ffff"/>
  </node>
  <node label="LmjF33.0346" id="-1261">
    <att type="string" name="PFAM" value="PF08399"/>
    <att type="real" name="betweeness_score" value="12338.26667"/>
    <att type="real" name="connectivity_score" value="99.73333"/>
    <att type="string" name="MCL_Cluster_ID" value="cl_2"/>
    <att type="string" name="ID" value="LmjF33.0346"/>
    <att type="integer" name="connectivity_rank" value="218"/>
    <att type="string" name="functional_description" value="HSP83-13  heat shock protein 83-1 Leishmania major chr 33"/>
    <att type="string" name="Human_Ortholog_ORTHOMCL" value="Human_Ortholog"/>
    <att type="integer" name="betweeness_rank" value="117"/>
    <att type="string" name="Prosite" value="PS00298"/>
    <att type="string" name="orthologue_1" value="LbrM33_V2.0340"/>
    <att type="integer" name="NCBI_GI" value="157874706"/>
    <att type="string" name="orthologue_2" value="LbrM33_V2.0350"/>
    <att type="string" name="orthologue_10" value="Tc00.1047053509105.150"/>
    <att type="string" name="KEGG_ORTHOLOGS" value="K04079"/>
    <att type="string" name="orthologue_11" value="Tc00.1047053509643.130"/>
    <att type="integer" name="Entrez_GENE_ID" value="5654421"/>
    <att type="string" name="orthologue_6" value="Tb10.26.1080"/>
    <att type="string" name="orthologue_5" value="LinJ33_V3.0370"/>
    <att type="string" name="orthologue_4" value="LinJ33_V3.0360"/>
    <att type="string" name="canonicalName" value="LmjF33.0346"/>
    <att type="string" name="orthologue_3" value="LinJ33_V3.0350"/>
    <att type="string" name="orthologue_9" value="Tc00.1047053509105.140"/>
    <att type="string" name="orthologue_8" value="Tc00.1047053507713.30"/>
    <att type="string" name="orthologue_7" value="Tc00.1047053509643.139"/>
    <att type="integer" name="Degree" value="113"/>
    <att type="string" name="GO_biological_process" value="protein_metabolism|_|_(GO:0019538)"/>
    <att type="string" name="Uniprot_ID" value="Q4Q4I6"/>
    <att type="real" name="AverageShortestPathLength" value="2.6"/>
    <att type="real" name="ClusteringCoefficient" value="0.38037295"/>
    <graphics type="ELLIPSE" h="30.0" w="70.0" x="2110.0" y="2818.0" fill="#6666ff" width="1" outline="#00ffff"/>
  </node>
  <node label="LmjF07.0710" id="-1260">
    <att type="string" name="PFAM" value="PF00036"/>
    <att type="real" name="betweeness_score" value="256.3"/>
    <att type="real" name="connectivity_score" value="25.26667"/>
    <att type="string" name="MCL_Cluster_ID" value="cl_2"/>
    <att type="string" name="ID" value="LmjF07.0710"/>
    <att type="integer" name="connectivity_rank" value="608"/>
    <att type="string" name="functional_description" value="centrin, putative Leishmania major chr 7"/>
    <att type="string" name="Human_Ortholog_ORTHOMCL" value="Human_Ortholog"/>
    <att type="integer" name="betweeness_rank" value="668"/>
    <att type="string" name="Prosite" value="PS50222"/>
    <att type="string" name="orthologue_1" value="LbrM07_V2.0780"/>
    <att type="integer" name="NCBI_GI" value="157864536"/>
    <att type="string" name="orthologue_2" value="LinJ07_V3.0790"/>
    <att type="integer" name="Entrez_GENE_ID" value="5649230"/>
    <att type="string" name="orthologue_5" value="Tc00.1047053506401.90"/>
    <att type="string" name="orthologue_4" value="Tc00.1047053503727.10"/>
    <att type="string" name="canonicalName" value="LmjF07.0710"/>
    <att type="string" name="orthologue_3" value="Tb927.8.1080"/>
    <att type="integer" name="Degree" value="30"/>
    <att type="string" name="Uniprot_ID" value="Q4QIM0"/>
    <att type="real" name="AverageShortestPathLength" value="3.25714286"/>
    <att type="real" name="ClusteringCoefficient" value="0.77701149"/>
    <graphics type="ELLIPSE" h="30.0" w="70.0" x="2012.0" y="2949.0" fill="#6666ff" width="1" outline="#00ffff"/>
  </node>
  <node label="LmjF33.1200" id="-1259">
    <att type="string" name="PFAM" value="PF07728"/>
    <att type="real" name="betweeness_score" value="40.8"/>
    <att type="real" name="connectivity_score" value="49.23333"/>
    <att type="string" name="MCL_Cluster_ID" value="cl_4"/>
    <att type="string" name="ID" value="LmjF33.1200"/>
    <att type="integer" name="connectivity_rank" value="414"/>
    <att type="string" name="functional_description" value="hypothetical protein, conserved Leishmania major chr 33"/>
    <att type="integer" name="betweeness_rank" value="911"/>
    <att type="string" name="orthologue_1" value="LbrM33_V2.1410"/>
    <att type="integer" name="NCBI_GI" value="157874938"/>
    <att type="string" name="orthologue_2" value="LinJ33_V3.1260"/>
    <att type="integer" name="Entrez_GENE_ID" value="5654532"/>
    <att type="string" name="orthologue_5" value="Tc00.1047053511751.220"/>
    <att type="string" name="orthologue_4" value="Tc00.1047053507021.100"/>
    <att type="string" name="canonicalName" value="LmjF33.1200"/>
    <att type="string" name="orthologue_3" value="Tb927.6.2930"/>
    <att type="integer" name="Degree" value="56"/>
    <att type="string" name="GO_biological_process" value="defense_response_to_pathogen|_|_(GO:0042829)"/>
    <att type="string" name="Uniprot_ID" value="Q4Q470"/>
    <att type="real" name="AverageShortestPathLength" value="3.36776557"/>
    <att type="real" name="ClusteringCoefficient" value="0.98506494"/>
    <graphics type="ELLIPSE" h="30.0" w="70.0" x="2307.0" y="1794.0" fill="#6666ff" width="1" outline="#00ffff"/>
  </node>
  <node label="LmjF29.1270" id="-1258">
    <att type="string" name="PFAM" value="PF10762"/>
    <att type="real" name="betweeness_score" value="9007.46667"/>
    <att type="real" name="connectivity_score" value="84.86667"/>
    <att type="string" name="MCL_Cluster_ID" value="cl_4"/>
    <att type="string" name="ID" value="LmjF29.1270"/>
    <att type="integer" name="connectivity_rank" value="285"/>
    <att type="string" name="functional_description" value="ATP-dependent Clp protease subunit, heat shock protein 100 (HSP100), putative Leishmania major chr 29"/>
    <att type="string" name="Human_Ortholog_ORTHOMCL" value="Human_Ortholog"/>
    <att type="integer" name="betweeness_rank" value="172"/>
    <att type="string" name="Prosite" value="PS50079"/>
    <att type="string" name="orthologue_1" value="LbrM29_V2.1350"/>
    <att type="integer" name="NCBI_GI" value="73536744"/>
    <att type="string" name="orthologue_2" value="LinJ29_V3.1360"/>
    <att type="integer" name="Entrez_GENE_ID" value="3608488"/>
    <att type="string" name="orthologue_6" value="Tc00.1047053508665.14"/>
    <att type="string" name="orthologue_5" value="Tc00.1047053506821.20"/>
    <att type="string" name="orthologue_4" value="Tc00.1047053508807.10"/>
    <att type="string" name="canonicalName" value="LmjF29.1270"/>
    <att type="string" name="orthologue_3" value="Tb927.2.5980"/>
    <att type="integer" name="Degree" value="89"/>
    <att type="string" name="Uniprot_ID" value="Q4FXS7"/>
    <att type="real" name="AverageShortestPathLength" value="3.10622711"/>
    <att type="real" name="ClusteringCoefficient" value="0.63202247"/>
    <graphics type="ELLIPSE" h="30.0" w="70.0" x="2295.0" y="2137.0" fill="#6666ff" width="1" outline="#00ffff"/>
  </node>
  <node label="LmjF31.0010" id="-1257">
    <att type="string" name="PFAM" value="PF08267"/>
    <att type="real" name="betweeness_score" value="435.43333"/>
    <att type="real" name="connectivity_score" value="30.16667"/>
    <att type="string" name="MCL_Cluster_ID" value="cl_2"/>
    <att type="string" name="ID" value="LmjF31.0010"/>
    <att type="integer" name="connectivity_rank" value="554"/>
    <att type="string" name="KEGG_pathway" value="Methionine metabolism"/>
    <att type="string" name="functional_description" value="5-methyltetrahydropteroyltriglutamate--homocyst ei nemethyltransferase, putative Leishmania major chr 31"/>
    <att type="integer" name="betweeness_rank" value="591"/>
    <att type="string" name="orthologue_1" value="LbrM31_V2.0010"/>
    <att type="integer" name="NCBI_GI" value="157872927"/>
    <att type="string" name="orthologue_2" value="LinJ31_V3.0010"/>
    <att type="string" name="KEGG_ORTHOLOGS" value="K00549"/>
    <att type="integer" name="Entrez_GENE_ID" value="5654261"/>
    <att type="string" name="canonicalName" value="LmjF31.0010"/>
    <att type="string" name="orthologue_3" value="Tb927.8.2610"/>
    <att type="integer" name="Degree" value="33"/>
    <att type="string" name="GO_biological_process" value="sulfur_metabolism|_|_(GO:0006790)"/>
    <att type="string" name="Enzyme_ID" value="ec:2.1.1.14"/>
    <att type="string" name="Uniprot_ID" value="Q4Q6R3"/>
    <att type="real" name="AverageShortestPathLength" value="3.4029304"/>
    <att type="real" name="ClusteringCoefficient" value="0.69318182"/>
    <graphics type="ELLIPSE" h="30.0" w="70.0" x="1949.0" y="2659.0" fill="#6666ff" width="1" outline="#00ffff"/>
  </node>
  <node label="LmjF33.0355" id="-1256">
    <att type="string" name="PFAM" value="PF08399"/>
    <att type="real" name="betweeness_score" value="8546.43333"/>
    <att type="real" name="connectivity_score" value="100.53333"/>
    <att type="string" name="MCL_Cluster_ID" value="cl_2"/>
    <att type="string" name="ID" value="LmjF33.0355"/>
    <att type="integer" name="connectivity_rank" value="205"/>
    <att type="string" name="functional_description" value="HSP83-15Leishmania major chr 33"/>
    <att type="string" name="Human_Ortholog_ORTHOMCL" value="Human_Ortholog"/>
    <att type="integer" name="betweeness_rank" value="181"/>
    <att type="string" name="Prosite" value="PS00298"/>
    <att type="string" name="orthologue_1" value="LbrM33_V2.0340"/>
    <att type="integer" name="NCBI_GI" value="157874710"/>
    <att type="string" name="orthologue_2" value="LbrM33_V2.0350"/>
    <att type="string" name="orthologue_10" value="Tc00.1047053509105.150"/>
    <att type="string" name="KEGG_ORTHOLOGS" value="K04079"/>
    <att type="string" name="orthologue_11" value="Tc00.1047053509643.130"/>
    <att type="integer" name="Entrez_GENE_ID" value="5654423"/>
    <att type="string" name="orthologue_6" value="Tb10.26.1080"/>
    <att type="string" name="orthologue_5" value="LinJ33_V3.0370"/>
    <att type="string" name="orthologue_4" value="LinJ33_V3.0360"/>
    <att type="string" name="canonicalName" value="LmjF33.0355"/>
    <att type="string" name="orthologue_3" value="LinJ33_V3.0350"/>
    <att type="string" name="orthologue_9" value="Tc00.1047053509105.140"/>
    <att type="string" name="orthologue_8" value="Tc00.1047053507713.30"/>
    <att type="string" name="orthologue_7" value="Tc00.1047053509643.139"/>
    <att type="integer" name="Degree" value="113"/>
    <att type="string" name="GO_biological_process" value="protein_metabolism|_|_(GO:0019538)"/>
    <att type="string" name="Uniprot_ID" value="Q4Q4I6"/>
    <att type="real" name="AverageShortestPathLength" value="2.6"/>
    <att type="real" name="ClusteringCoefficient" value="0.38037295"/>
    <graphics type="ELLIPSE" h="30.0" w="70.0" x="2127.0" y="2832.0" fill="#6666ff" width="1" outline="#00ffff"/>
  </node>
  <node label="LmjF36.0900" id="-1255">
    <att type="string" name="PFAM" value="PF10707"/>
    <att type="real" name="betweeness_score" value="480.16667"/>
    <att type="real" name="connectivity_score" value="178.66667"/>
    <att type="string" name="MCL_Cluster_ID" value="cl_1"/>
    <att type="string" name="ID" value="LmjF36.0900"/>
    <att type="integer" name="Double_scoring_rank" value="17"/>
    <att type="integer" name="connectivity_rank" value="34"/>
    <att type="string" name="functional_description" value="protein kinase, putative Leishmania major chr 36"/>
    <att type="string" name="Human_Ortholog_ORTHOMCL" value="Human_Ortholog"/>
    <att type="integer" name="betweeness_rank" value="582"/>
    <att type="string" name="Prosite" value="PS50011"/>
    <att type="string" name="orthologue_1" value="LbrM35_V2.1020"/>
    <att type="integer" name="NCBI_GI" value="157876634"/>
    <att type="string" name="orthologue_2" value="LinJ36_V3.0960"/>
    <att type="integer" name="Entrez_GENE_ID" value="5655340"/>
    <att type="string" name="orthologue_4" value="Tc00.1047053506679.80"/>
    <att type="string" name="canonicalName" value="LmjF36.0900"/>
    <att type="string" name="orthologue_3" value="Tb10.70.1760"/>
    <att type="integer" name="Degree" value="199"/>
    <att type="string" name="GO_biological_process" value="protein_modification|_|_(GO:0006464)"/>
    <att type="string" name="Uniprot_ID" value="Q4Q1Y6"/>
    <att type="real" name="AverageShortestPathLength" value="3.13919414"/>
    <att type="real" name="ClusteringCoefficient" value="0.78894472"/>
    <graphics type="ELLIPSE" h="30.0" w="70.0" x="2837.0" y="2928.0" fill="#6666ff" width="1" outline="#00ffff"/>
  </node>
  <node label="LmjF36.5350" id="-1254">
    <att type="string" name="PFAM" value="PF07714"/>
    <att type="real" name="betweeness_score" value="14976.46667"/>
    <att type="real" name="connectivity_score" value="200.96667"/>
    <att type="string" name="MCL_Cluster_ID" value="cl_1"/>
    <att type="string" name="ID" value="LmjF36.5350"/>
    <att type="integer" name="connectivity_rank" value="2"/>
    <att type="string" name="functional_description" value="protein kinase, putative Leishmania major chr 36"/>
    <att type="integer" name="betweeness_rank" value="96"/>
    <att type="string" name="Prosite" value="PS50157"/>
    <att type="string" name="orthologue_1" value="LbrM35_V2.5600"/>
    <att type="integer" name="NCBI_GI" value="157877608"/>
    <att type="string" name="orthologue_2" value="LinJ36_V3.5580"/>
    <att type="integer" name="Entrez_GENE_ID" value="5655837"/>
    <att type="string" name="orthologue_6" value="Tc00.1047053504827.170"/>
    <att type="string" name="orthologue_5" value="Tc00.1047053510285.70"/>
    <att type="string" name="orthologue_4" value="Tc00.1047053503823.169"/>
    <att type="string" name="canonicalName" value="LmjF36.5350"/>
    <att type="string" name="orthologue_3" value="Tb11.01.2290"/>
    <att type="string" name="Exclusive_targets" value="exclusive_targets"/>
    <att type="integer" name="Degree" value="206"/>
    <att type="string" name="GO_biological_process" value="protein_modification|_|_(GO:0006464)"/>
    <att type="string" name="Uniprot_ID" value="Q4Q0M7"/>
    <att type="real" name="AverageShortestPathLength" value="3.12893773"/>
    <att type="real" name="ClusteringCoefficient" value="0.74624674"/>
    <graphics type="ELLIPSE" h="30.0" w="70.0" x="2768.0" y="2961.0" fill="#6666ff" width="1" outline="#00ffff"/>
  </node>
  <node label="LmjF22.0950" id="-1253">
    <att type="string" name="PFAM" value="PF07714"/>
    <att type="real" name="betweeness_score" value="50.1"/>
    <att type="real" name="connectivity_score" value="96.33333"/>
    <att type="string" name="MCL_Cluster_ID" value="cl_1"/>
    <att type="string" name="ID" value="LmjF22.0950"/>
    <att type="integer" name="connectivity_rank" value="238"/>
    <att type="string" name="functional_description" value="protein kinase, putative Leishmania major chr 22"/>
    <att type="integer" name="betweeness_rank" value="879"/>
    <att type="string" name="Prosite" value="PS50011"/>
    <att type="string" name="orthologue_1" value="LbrM22_V2.0850"/>
    <att type="integer" name="NCBI_GI" value="157869389"/>
    <att type="string" name="orthologue_2" value="LinJ22_V3.0770"/>
    <att type="integer" name="Entrez_GENE_ID" value="5651854"/>
    <att type="string" name="orthologue_4" value="Tc00.1047053511817.210"/>
    <att type="string" name="canonicalName" value="LmjF22.0950"/>
    <att type="string" name="orthologue_3" value="Tc00.1047053510525.139"/>
    <att type="integer" name="Degree" value="121"/>
    <att type="string" name="GO_biological_process" value="protein_modification|_|_(GO:0006464)"/>
    <att type="string" name="Uniprot_ID" value="Q4QBQ2"/>
    <att type="real" name="AverageShortestPathLength" value="3.2007326"/>
    <att type="real" name="ClusteringCoefficient" value="0.99063361"/>
    <graphics type="ELLIPSE" h="30.0" w="70.0" x="2943.0" y="2806.0" fill="#6666ff" width="1" outline="#00ffff"/>
  </node>
  <node label="LmjF20.1340" id="-1252">
    <att type="string" name="PFAM" value="PF07714"/>
    <att type="real" name="betweeness_score" value="98.96667"/>
    <att type="real" name="connectivity_score" value="135.43333"/>
    <att type="string" name="MCL_Cluster_ID" value="cl_1"/>
    <att type="string" name="ID" value="LmjF20.1340"/>
    <att type="integer" name="Double_scoring_rank" value="65"/>
    <att type="integer" name="connectivity_rank" value="92"/>
    <att type="string" name="functional_description" value="kinase-like protein Leishmania major chr 20"/>
    <att type="integer" name="betweeness_rank" value="779"/>
    <att type="string" name="Prosite" value="PS50011"/>
    <att type="string" name="orthologue_1" value="LinJ20_V3.1380"/>
    <att type="integer" name="NCBI_GI" value="157868667"/>
    <att type="integer" name="Entrez_GENE_ID" value="5651487"/>
    <att type="string" name="canonicalName" value="LmjF20.1340"/>
    <att type="string" name="Exclusive_targets" value="exclusive_targets"/>
    <att type="integer" name="Degree" value="171"/>
    <att type="string" name="GO_biological_process" value="protein_modification|_|_(GO:0006464)"/>
    <att type="string" name="Uniprot_ID" value="Q4QCR2"/>
    <att type="real" name="AverageShortestPathLength" value="3.15970696"/>
    <att type="real" name="ClusteringCoefficient" value="0.88407293"/>
    <graphics type="ELLIPSE" h="30.0" w="70.0" x="2691.0" y="2727.0" fill="#6666ff" width="1" outline="#00ffff"/>
  </node>
  <node label="LmjF10.0830" id="-1251">
    <att type="string" name="PFAM" value="PF07714"/>
    <att type="real" name="betweeness_score" value="26.56667"/>
    <att type="real" name="connectivity_score" value="142.5"/>
    <att type="string" name="MCL_Cluster_ID" value="cl_1"/>
    <att type="string" name="ID" value="LmjF10.0830"/>
    <att type="integer" name="Double_scoring_rank" value="53"/>
    <att type="integer" name="connectivity_rank" value="75"/>
    <att type="string" name="functional_description" value="protein kinase, putative Leishmania major chr 10"/>
    <att type="integer" name="betweeness_rank" value="951"/>
    <att type="string" name="Prosite" value="PS50011"/>
    <att type="string" name="orthologue_1" value="LbrM10_V2.0930"/>
    <att type="integer" name="NCBI_GI" value="157865419"/>
    <att type="string" name="orthologue_2" value="LinJ10_V3.0880"/>
    <att type="integer" name="Entrez_GENE_ID" value="5649686"/>
    <att type="string" name="orthologue_5" value="Tc00.1047053508987.30"/>
    <att type="string" name="orthologue_4" value="Tc00.1047053509567.30"/>
    <att type="string" name="canonicalName" value="LmjF10.0830"/>
    <att type="string" name="orthologue_3" value="Tb927.8.4260"/>
    <att type="string" name="Exclusive_targets" value="exclusive_targets"/>
    <att type="integer" name="Degree" value="181"/>
    <att type="string" name="GO_biological_process" value="protein_modification|_|_(GO:0006464)"/>
    <att type="string" name="Uniprot_ID" value="Q4QHD1"/>
    <att type="real" name="AverageShortestPathLength" value="3.15238095"/>
    <att type="real" name="ClusteringCoefficient" value="0.87120933"/>
    <graphics type="ELLIPSE" h="30.0" w="70.0" x="2574.0" y="2878.0" fill="#6666ff" width="1" outline="#00ffff"/>
  </node>
  <node label="LmjF02.0360" id="-1250">
    <att type="string" name="PFAM" value="PF07714"/>
    <att type="real" name="betweeness_score" value="55568.73333"/>
    <att type="real" name="connectivity_score" value="176.3"/>
    <att type="string" name="MCL_Cluster_ID" value="cl_1"/>
    <att type="string" name="ID" value="LmjF02.0360"/>
    <att type="integer" name="connectivity_rank" value="41"/>
    <att type="string" name="functional_description" value="casein kinase II, alpha chain, putative Leishmania major chr 2"/>
    <att type="integer" name="betweeness_rank" value="15"/>
    <att type="string" name="Prosite" value="PS50011"/>
    <att type="string" name="orthologue_1" value="LbrM02_V2.0390"/>
    <att type="integer" name="NCBI_GI" value="71746016"/>
    <att type="string" name="orthologue_2" value="LinJ02_V3.0330"/>
    <att type="string" name="KEGG_ORTHOLOGS" value="K03097"/>
    <att type="integer" name="Entrez_GENE_ID" value="3684262"/>
    <att type="string" name="orthologue_5" value="Tc00.1047053508741.320"/>
    <att type="string" name="orthologue_4" value="Tc00.1047053503513.10"/>
    <att type="string" name="canonicalName" value="LmjF02.0360"/>
    <att type="string" name="orthologue_3" value="Tb927.2.2430"/>
    <att type="string" name="Exclusive_targets" value="exclusive_targets"/>
    <att type="integer" name="Degree" value="218"/>
    <att type="string" name="GO_biological_process" value="protein_modification|_|_(GO:0006464)"/>
    <att type="string" name="Enzyme_ID" value="ec:2.7.11.1"/>
    <att type="string" name="Uniprot_ID" value="Q4FZ09"/>
    <att type="real" name="AverageShortestPathLength" value="2.69230769"/>
    <att type="real" name="ClusteringCoefficient" value="0.48222213"/>
    <graphics type="ELLIPSE" h="30.0" w="70.0" x="2498.0" y="2689.0" fill="#6666ff" width="1" outline="#00ffff"/>
  </node>
  <node label="LmjF19.0030" id="-1249">
    <att type="string" name="PFAM" value="PF00808"/>
    <att type="real" name="betweeness_score" value="1186.16667"/>
    <att type="real" name="connectivity_score" value="43.4"/>
    <att type="string" name="MCL_Cluster_ID" value="cl_2"/>
    <att type="string" name="ID" value="LmjF19.0030"/>
    <att type="integer" name="connectivity_rank" value="427"/>
    <att type="string" name="functional_description" value="histone H2B Leishmania major chr 19"/>
    <att type="integer" name="betweeness_rank" value="463"/>
    <att type="string" name="Prosite" value="PS50079"/>
    <att type="string" name="orthologue_12" value="Tb10.406.0420"/>
    <att type="string" name="orthologue_13" value="Tb10.406.0410"/>
    <att type="string" name="orthologue_14" value="Tb10.406.0400"/>
    <att type="string" name="orthologue_15" value="Tb10.406.0390"/>
    <att type="string" name="orthologue_1" value="LbrM09_V2.1400"/>
    <att type="integer" name="NCBI_GI" value="157868054"/>
    <att type="string" name="orthologue_2" value="LbrM19_V2.0340"/>
    <att type="string" name="orthologue_10" value="Tb10.406.0440"/>
    <att type="string" name="KEGG_ORTHOLOGS" value="K11252"/>
    <att type="string" name="promastigote_expressed" value="promastigote_expressed"/>
    <att type="string" name="orthologue_11" value="Tb10.406.0430"/>
    <att type="integer" name="Entrez_GENE_ID" value="5651107"/>
    <att type="string" name="orthologue_6" value="LinJ19_V3.0030"/>
    <att type="string" name="orthologue_5" value="LinJ09_V3.1410"/>
    <att type="string" name="orthologue_4" value="LbrM19_V2.0360"/>
    <att type="string" name="canonicalName" value="LmjF19.0030"/>
    <att type="string" name="orthologue_3" value="LbrM19_V2.0350"/>
    <att type="string" name="orthologue_9" value="Tb10.406.0450"/>
    <att type="string" name="orthologue_8" value="Tb10.406.0460"/>
    <att type="string" name="orthologue_7" value="LinJ19_V3.0040"/>
    <att type="integer" name="Degree" value="49"/>
    <att type="string" name="GO_biological_process" value="protein_metabolism|_|_(GO:0019538)"/>
    <att type="string" name="Uniprot_ID" value="Q9U8C1"/>
    <att type="real" name="AverageShortestPathLength" value="3.2043956"/>
    <att type="real" name="ClusteringCoefficient" value="0.59183673"/>
    <graphics type="ELLIPSE" h="30.0" w="70.0" x="2158.0" y="2417.0" fill="#6666ff" width="1" outline="#00ffff"/>
  </node>
  <node label="LmjF24.1050" id="-1248">
    <att type="string" name="PFAM" value="PF04851"/>
    <att type="real" name="betweeness_score" value="2775.23333"/>
    <att type="real" name="connectivity_score" value="50.53333"/>
    <att type="string" name="MCL_Cluster_ID" value="cl_5"/>
    <att type="string" name="ID" value="LmjF24.1050"/>
    <att type="integer" name="connectivity_rank" value="409"/>
    <att type="string" name="functional_description" value="helicase-like protein , putative Leishmania major chr 24"/>
    <att type="string" name="Human_Ortholog_ORTHOMCL" value="Human_Ortholog"/>
    <att type="integer" name="betweeness_rank" value="330"/>
    <att type="string" name="Prosite" value="PS51194"/>
    <att type="string" name="orthologue_1" value="LbrM24_V2.1060"/>
    <att type="integer" name="NCBI_GI" value="157870139"/>
    <att type="string" name="orthologue_2" value="LinJ24_V3.1070"/>
    <att type="integer" name="Entrez_GENE_ID" value="5652270"/>
    <att type="string" name="orthologue_5" value="Tc00.1047053508645.10"/>
    <att type="string" name="orthologue_4" value="Tc00.1047053506203.30"/>
    <att type="string" name="canonicalName" value="LmjF24.1050"/>
    <att type="string" name="orthologue_3" value="Tb11.02.3400"/>
    <att type="integer" name="Degree" value="65"/>
    <att type="string" name="Uniprot_ID" value="Q4QAM8"/>
    <att type="real" name="AverageShortestPathLength" value="3.51208791"/>
    <att type="real" name="ClusteringCoefficient" value="0.48413462"/>
    <graphics type="ELLIPSE" h="30.0" w="70.0" x="3079.0" y="2251.0" fill="#6666ff" width="1" outline="#00ffff"/>
  </node>
  <node label="LmjF32.0400" id="-1247">
    <att type="string" name="PFAM" value="PF07172"/>
    <att type="real" name="betweeness_score" value="726.56667"/>
    <att type="real" name="connectivity_score" value="15.86667"/>
    <att type="string" name="MCL_Cluster_ID" value="cl_5"/>
    <att type="string" name="ID" value="LmjF32.0400"/>
    <att type="integer" name="connectivity_rank" value="736"/>
    <att type="string" name="functional_description" value="ATP-dependent RNA helicase, putative Leishmania major chr 32"/>
    <att type="string" name="Human_Ortholog_ORTHOMCL" value="Human_Ortholog"/>
    <att type="integer" name="betweeness_rank" value="530"/>
    <att type="string" name="Prosite" value="PS51195"/>
    <att type="string" name="orthologue_1" value="LbrM32_V2.0470"/>
    <att type="integer" name="NCBI_GI" value="157873697"/>
    <att type="string" name="orthologue_2" value="LinJ32_V3.0410"/>
    <att type="integer" name="Entrez_GENE_ID" value="5656149"/>
    <att type="string" name="orthologue_5" value="Tc00.1047053506213.120"/>
    <att type="string" name="orthologue_4" value="Tc00.1047053511285.120"/>
    <att type="string" name="canonicalName" value="LmjF32.0400"/>
    <att type="string" name="orthologue_3" value="Tb10.61.2130"/>
    <att type="integer" name="Degree" value="21"/>
    <att type="string" name="Uniprot_ID" value="Q4Q5P5"/>
    <att type="real" name="AverageShortestPathLength" value="3.55824176"/>
    <att type="real" name="ClusteringCoefficient" value="0.88571429"/>
    <graphics type="ELLIPSE" h="30.0" w="70.0" x="2838.0" y="2287.0" fill="#6666ff" width="1" outline="#00ffff"/>
  </node>
  <node label="LmjF24.0990" id="-1246">
    <att type="string" name="PFAM" value="PF08519"/>
    <att type="real" name="betweeness_score" value="53.83333"/>
    <att type="real" name="connectivity_score" value="62.8"/>
    <att type="string" name="MCL_Cluster_ID" value="cl_4"/>
    <att type="string" name="ID" value="LmjF24.0990"/>
    <att type="integer" name="connectivity_rank" value="378"/>
    <att type="string" name="KEGG_pathway" value="Mismatch repair"/>
    <att type="string" name="functional_description" value="replication factor C, subunit 1, putative Leishmania major chr 24"/>
    <att type="string" name="Human_Ortholog_ORTHOMCL" value="Human_Ortholog"/>
    <att type="integer" name="betweeness_rank" value="871"/>
    <att type="string" name="Prosite" value="PS50324"/>
    <att type="string" name="orthologue_1" value="LbrM24_V2.1000"/>
    <att type="integer" name="NCBI_GI" value="157870127"/>
    <att type="string" name="orthologue_2" value="LinJ24_V3.1010"/>
    <att type="string" name="KEGG_ORTHOLOGS" value="K10754"/>
    <att type="integer" name="Entrez_GENE_ID" value="5652264"/>
    <att type="string" name="orthologue_4" value="Tc00.1047053508647.40"/>
    <att type="string" name="canonicalName" value="LmjF24.0990"/>
    <att type="string" name="orthologue_3" value="Tb11.02.3360"/>
    <att type="integer" name="Degree" value="67"/>
    <att type="string" name="GO_biological_process" value="proteolysis_and_peptidolysis|_|_(GO:0006508)"/>
    <att type="string" name="Uniprot_ID" value="Q4QAN4"/>
    <att type="real" name="AverageShortestPathLength" value="3.34871795"/>
    <att type="real" name="ClusteringCoefficient" value="0.90909091"/>
    <graphics type="ELLIPSE" h="30.0" w="70.0" x="2271.0" y="1901.0" fill="#6666ff" width="1" outline="#00ffff"/>
  </node>
  <node label="LmjF36.4360" id="-1245">
    <att type="string" name="PFAM" value="PF07728"/>
    <att type="real" name="betweeness_score" value="39526.4"/>
    <att type="real" name="connectivity_score" value="90.3"/>
    <att type="string" name="MCL_Cluster_ID" value="cl_4"/>
    <att type="string" name="ID" value="LmjF36.4360"/>
    <att type="integer" name="connectivity_rank" value="260"/>
    <att type="string" name="KEGG_pathway" value="Proteasome"/>
    <att type="string" name="functional_description" value="RPT6  proteasome regulatory ATPase subunit Leishmania major chr 36"/>
    <att type="string" name="Human_Ortholog_ORTHOMCL" value="Human_Ortholog"/>
    <att type="integer" name="betweeness_rank" value="20"/>
    <att type="string" name="Prosite" value="PS00674"/>
    <att type="string" name="orthologue_1" value="LbrM35_V2.4600"/>
    <att type="integer" name="NCBI_GI" value="157877405"/>
    <att type="string" name="orthologue_2" value="LinJ36_V3.4570"/>
    <att type="string" name="KEGG_ORTHOLOGS" value="K03066"/>
    <att type="integer" name="Entrez_GENE_ID" value="5655736"/>
    <att type="string" name="orthologue_4" value="Tc00.1047053504147.200"/>
    <att type="string" name="canonicalName" value="LmjF36.4360"/>
    <att type="string" name="orthologue_3" value="Tb10.6k15.0580"/>
    <att type="integer" name="Degree" value="98"/>
    <att type="string" name="GO_biological_process" value="protein_metabolism|_|_(GO:0019538)"/>
    <att type="string" name="Uniprot_ID" value="Q4Q0X8"/>
    <att type="real" name="AverageShortestPathLength" value="2.78534799"/>
    <att type="real" name="ClusteringCoefficient" value="0.54092152"/>
    <graphics type="ELLIPSE" h="30.0" w="70.0" x="2334.0" y="2191.0" fill="#6666ff" width="1" outline="#00ffff"/>
  </node>
  <node label="LmjF21.0790" id="-1244">
    <att type="string" name="PFAM" value="PF08477"/>
    <att type="real" name="betweeness_score" value="73.73333"/>
    <att type="real" name="connectivity_score" value="88.36667"/>
    <att type="string" name="MCL_Cluster_ID" value="cl_3"/>
    <att type="string" name="ID" value="LmjF21.0790"/>
    <att type="integer" name="connectivity_rank" value="267"/>
    <att type="string" name="functional_description" value="small GTPase, putative Leishmania major chr 21"/>
    <att type="string" name="Human_Ortholog_ORTHOMCL" value="Human_Ortholog"/>
    <att type="integer" name="betweeness_rank" value="821"/>
    <att type="string" name="orthologue_1" value="Tb10.70.6420"/>
    <att type="integer" name="NCBI_GI" value="157868924"/>
    <att type="string" name="orthologue_2" value="Tc00.1047053509247.20"/>
    <att type="string" name="KEGG_ORTHOLOGS" value="K07976"/>
    <att type="integer" name="Entrez_GENE_ID" value="5651617"/>
    <att type="string" name="canonicalName" value="LmjF21.0790"/>
    <att type="string" name="orthologue_3" value="Tc00.1047053506977.130"/>
    <att type="integer" name="Degree" value="92"/>
    <att type="string" name="GO_biological_process" value="transport|_|_(GO:0006810)"/>
    <att type="string" name="Uniprot_ID" value="Q4QCD4"/>
    <att type="real" name="AverageShortestPathLength" value="3.31575092"/>
    <att type="real" name="ClusteringCoefficient" value="0.89894888"/>
    <graphics type="ELLIPSE" h="30.0" w="70.0" x="1570.0" y="3165.0" fill="#6666ff" width="1" outline="#00ffff"/>
  </node>
  <node label="LmjF23.0050" id="-1243">
    <att type="string" name="PFAM" value="PF00160"/>
    <att type="real" name="betweeness_score" value="19868.46667"/>
    <att type="real" name="connectivity_score" value="50.26667"/>
    <att type="string" name="MCL_Cluster_ID" value="cl_2"/>
    <att type="string" name="ID" value="LmjF23.0050"/>
    <att type="integer" name="connectivity_rank" value="410"/>
    <att type="string" name="functional_description" value="cyclophilin, putative Leishmania major chr 23"/>
    <att type="string" name="Human_Ortholog_ORTHOMCL" value="Human_Ortholog"/>
    <att type="integer" name="betweeness_rank" value="67"/>
    <att type="string" name="Prosite" value="PS50072"/>
    <att type="string" name="orthologue_1" value="LbrM23_V2.0060"/>
    <att type="integer" name="NCBI_GI" value="157869552"/>
    <att type="string" name="orthologue_2" value="LinJ23_V3.0060"/>
    <att type="string" name="KEGG_ORTHOLOGS" value="K01802"/>
    <att type="integer" name="Entrez_GENE_ID" value="5651954"/>
    <att type="string" name="orthologue_5" value="Tc00.1047053510947.50"/>
    <att type="string" name="orthologue_4" value="Tc00.1047053509499.10"/>
    <att type="string" name="canonicalName" value="LmjF23.0050"/>
    <att type="string" name="orthologue_3" value="Tb927.8.2000"/>
    <att type="integer" name="Degree" value="58"/>
    <att type="string" name="GO_biological_process" value="protein_metabolism|_|_(GO:0019538)"/>
    <att type="string" name="PDB" value="2HQJ"/>
    <att type="string" name="Enzyme_ID" value="ec:5.2.1.8"/>
    <att type="string" name="Uniprot_ID" value="Q4QBH1"/>
    <att type="real" name="AverageShortestPathLength" value="2.91501832"/>
    <att type="real" name="ClusteringCoefficient" value="0.461585"/>
    <graphics type="ELLIPSE" h="30.0" w="70.0" x="2326.0" y="2770.0" fill="#6666ff" width="1" outline="#00ffff"/>
  </node>
  <node label="LmjF34.4190" id="-1242">
    <att type="string" name="PFAM" value="PF00149"/>
    <att type="real" name="betweeness_score" value="4620.53333"/>
    <att type="real" name="connectivity_score" value="72.63333"/>
    <att type="string" name="MCL_Cluster_ID" value="cl_11"/>
    <att type="string" name="ID" value="LmjF34.4190"/>
    <att type="integer" name="connectivity_rank" value="340"/>
    <att type="string" name="functional_description" value="protein serine/threonine phosphatase, putativee Leishmania major chr 34"/>
    <att type="integer" name="betweeness_rank" value="269"/>
    <att type="string" name="Prosite" value="PS00125"/>
    <att type="string" name="orthologue_1" value="LbrM20_V2.3820"/>
    <att type="integer" name="NCBI_GI" value="157876335"/>
    <att type="string" name="orthologue_2" value="LinJ34_V3.4020"/>
    <att type="string" name="KEGG_ORTHOLOGS" value="K01090"/>
    <att type="integer" name="Entrez_GENE_ID" value="5655204"/>
    <att type="string" name="canonicalName" value="LmjF34.4190"/>
    <att type="string" name="orthologue_3" value="Tc00.1047053510687.40"/>
    <att type="string" name="Exclusive_targets" value="exclusive_targets"/>
    <att type="integer" name="Degree" value="86"/>
    <att type="string" name="Enzyme_ID" value="ec:3.1.3.16"/>
    <att type="string" name="Uniprot_ID" value="Q4Q2C2"/>
    <att type="real" name="AverageShortestPathLength" value="2.89084249"/>
    <att type="real" name="ClusteringCoefficient" value="0.43119015"/>
    <graphics type="ELLIPSE" h="30.0" w="70.0" x="2323.0" y="2600.0" fill="#6666ff" width="1" outline="#00ffff"/>
  </node>
  <node label="LmjF30.3470" id="-1241">
    <att type="string" name="PFAM" value="PF07714"/>
    <att type="real" name="betweeness_score" value="8682.36667"/>
    <att type="real" name="connectivity_score" value="106.8"/>
    <att type="string" name="MCL_Cluster_ID" value="cl_1"/>
    <att type="string" name="ID" value="LmjF30.3470"/>
    <att type="integer" name="connectivity_rank" value="176"/>
    <att type="string" name="functional_description" value="casein kinase 1 isoform 2, putative Leishmania major chr 30"/>
    <att type="integer" name="betweeness_rank" value="178"/>
    <att type="string" name="Prosite" value="PS50011"/>
    <att type="string" name="orthologue_1" value="LbrM30_V2.3520"/>
    <att type="integer" name="NCBI_GI" value="157872861"/>
    <att type="string" name="orthologue_2" value="LinJ30_V3.3530"/>
    <att type="string" name="KEGG_ORTHOLOGS" value="K02218"/>
    <att type="integer" name="Entrez_GENE_ID" value="5653898"/>
    <att type="string" name="orthologue_5" value="Tc00.1047053506945.110"/>
    <att type="string" name="orthologue_4" value="Tc00.1047053506835.159"/>
    <att type="string" name="canonicalName" value="LmjF30.3470"/>
    <att type="string" name="orthologue_3" value="Tc00.1047053510445.10"/>
    <att type="string" name="Exclusive_targets" value="exclusive_targets"/>
    <att type="integer" name="Degree" value="132"/>
    <att type="string" name="GO_biological_process" value="protein_modification|_|_(GO:0006464)"/>
    <att type="string" name="Enzyme_ID" value="ec:2.7.11.1"/>
    <att type="string" name="Uniprot_ID" value="Q4Q6U1"/>
    <att type="real" name="AverageShortestPathLength" value="3.03663004"/>
    <att type="real" name="ClusteringCoefficient" value="0.93268563"/>
    <graphics type="ELLIPSE" h="30.0" w="70.0" x="2748.0" y="2643.0" fill="#6666ff" width="1" outline="#00ffff"/>
  </node>
  <node label="LmjF11.0350" id="-1240">
    <att type="string" name="PFAM" value="PF00244"/>
    <att type="real" name="betweeness_score" value="8795.23333"/>
    <att type="real" name="connectivity_score" value="33.53333"/>
    <att type="string" name="MCL_Cluster_ID" value="cl_2"/>
    <att type="string" name="ID" value="LmjF11.0350"/>
    <att type="integer" name="connectivity_rank" value="531"/>
    <att type="string" name="functional_description" value="14-3-3 protein, putative Leishmania major chr 11"/>
    <att type="string" name="Human_Ortholog_ORTHOMCL" value="Human_Ortholog"/>
    <att type="integer" name="betweeness_rank" value="176"/>
    <att type="string" name="orthologue_1" value="LbrM11_V2.0040"/>
    <att type="integer" name="NCBI_GI" value="157865592"/>
    <att type="string" name="orthologue_2" value="LinJ11_V3.0350"/>
    <att type="string" name="KEGG_ORTHOLOGS" value="K06630"/>
    <att type="integer" name="Entrez_GENE_ID" value="5649777"/>
    <att type="string" name="orthologue_5" value="Tc00.1047053511167.90"/>
    <att type="string" name="orthologue_4" value="Tc00.1047053506775.80"/>
    <att type="string" name="canonicalName" value="LmjF11.0350"/>
    <att type="string" name="orthologue_3" value="Tb11.02.4700"/>
    <att type="integer" name="Degree" value="37"/>
    <att type="string" name="Uniprot_ID" value="Q4QH45"/>
    <att type="real" name="AverageShortestPathLength" value="3.13626374"/>
    <att type="real" name="ClusteringCoefficient" value="0.36186186"/>
    <graphics type="ELLIPSE" h="30.0" w="70.0" x="2319.0" y="2751.0" fill="#6666ff" width="1" outline="#00ffff"/>
  </node>
  <node label="LmjF33.1400" id="-1239">
    <att type="string" name="PFAM" value="PF07714"/>
    <att type="real" name="betweeness_score" value="714.33333"/>
    <att type="real" name="connectivity_score" value="183.06667"/>
    <att type="string" name="MCL_Cluster_ID" value="cl_1"/>
    <att type="string" name="ID" value="LmjF33.1400"/>
    <att type="integer" name="Double_scoring_rank" value="3"/>
    <att type="integer" name="connectivity_rank" value="17"/>
    <att type="string" name="functional_description" value="protein kinase, putative Leishmania major chr 33"/>
    <att type="integer" name="betweeness_rank" value="533"/>
    <att type="string" name="Prosite" value="PS50323"/>
    <att type="string" name="orthologue_1" value="LbrM33_V2.1670"/>
    <att type="integer" name="NCBI_GI" value="157874985"/>
    <att type="string" name="orthologue_2" value="LinJ33_V3.1490"/>
    <att type="integer" name="Entrez_GENE_ID" value="5654556"/>
    <att type="string" name="orthologue_4" value="Tc00.1047053511837.90"/>
    <att type="string" name="canonicalName" value="LmjF33.1400"/>
    <att type="string" name="orthologue_3" value="Tc00.1047053476421.9"/>
    <att type="string" name="Exclusive_targets" value="exclusive_targets"/>
    <att type="integer" name="Degree" value="202"/>
    <att type="string" name="GO_biological_process" value="protein_modification|_|_(GO:0006464)"/>
    <att type="string" name="Uniprot_ID" value="Q4Q447"/>
    <att type="real" name="AverageShortestPathLength" value="3.13699634"/>
    <att type="real" name="ClusteringCoefficient" value="0.77311462"/>
    <graphics type="ELLIPSE" h="30.0" w="70.0" x="2761.0" y="2810.0" fill="#6666ff" width="1" outline="#00ffff"/>
  </node>
  <node label="LmjF30.0800" id="-1238">
    <att type="string" name="PFAM" value="PF07714"/>
    <att type="real" name="betweeness_score" value="26.16667"/>
    <att type="real" name="connectivity_score" value="117.66667"/>
    <att type="string" name="MCL_Cluster_ID" value="cl_1"/>
    <att type="string" name="ID" value="LmjF30.0800"/>
    <att type="integer" name="Double_scoring_rank" value="97"/>
    <att type="integer" name="connectivity_rank" value="130"/>
    <att type="string" name="functional_description" value="rac serine-threonine kinase, putative Leishmania major chr 30"/>
    <att type="string" name="Human_Ortholog_ORTHOMCL" value="Human_Ortholog"/>
    <att type="integer" name="betweeness_rank" value="952"/>
    <att type="string" name="Prosite" value="PS51285"/>
    <att type="string" name="orthologue_1" value="LbrM30_V2.0920"/>
    <att type="integer" name="NCBI_GI" value="157872249"/>
    <att type="string" name="orthologue_2" value="LinJ30_V3.0850"/>
    <att type="integer" name="Entrez_GENE_ID" value="5653608"/>
    <att type="string" name="orthologue_5" value="Tc00.1047053507927.4"/>
    <att type="string" name="orthologue_4" value="Tc00.1047053509047.110"/>
    <att type="string" name="canonicalName" value="LmjF30.0800"/>
    <att type="string" name="orthologue_3" value="Tb927.6.2250"/>
    <att type="integer" name="Degree" value="148"/>
    <att type="string" name="GO_biological_process" value="protein_modification|_|_(GO:0006464)"/>
    <att type="string" name="Uniprot_ID" value="Q4Q7M5"/>
    <att type="real" name="AverageShortestPathLength" value="3.18754579"/>
    <att type="real" name="ClusteringCoefficient" value="0.96515904"/>
    <graphics type="ELLIPSE" h="30.0" w="70.0" x="2649.0" y="3057.0" fill="#6666ff" width="1" outline="#00ffff"/>
  </node>
  <node label="LmjF24.1730" id="-1237">
    <att type="string" name="PFAM" value="PF07714"/>
    <att type="real" name="betweeness_score" value="44.46667"/>
    <att type="real" name="connectivity_score" value="105.66667"/>
    <att type="string" name="MCL_Cluster_ID" value="cl_1"/>
    <att type="string" name="ID" value="LmjF24.1730"/>
    <att type="integer" name="connectivity_rank" value="181"/>
    <att type="string" name="functional_description" value="protein kinase, putative Leishmania major chr 24"/>
    <att type="integer" name="betweeness_rank" value="896"/>
    <att type="string" name="Prosite" value="PS50011"/>
    <att type="string" name="orthologue_1" value="LbrM24_V2.1790"/>
    <att type="integer" name="NCBI_GI" value="157870279"/>
    <att type="string" name="orthologue_2" value="LinJ24_V3.1800"/>
    <att type="integer" name="Entrez_GENE_ID" value="5652345"/>
    <att type="string" name="orthologue_5" value="Tc00.1047053511907.240"/>
    <att type="string" name="orthologue_4" value="Tc00.1047053506801.120"/>
    <att type="string" name="canonicalName" value="LmjF24.1730"/>
    <att type="string" name="orthologue_3" value="Tb927.8.6490"/>
    <att type="integer" name="Degree" value="134"/>
    <att type="string" name="GO_biological_process" value="protein_modification|_|_(GO:0006464)"/>
    <att type="string" name="Uniprot_ID" value="Q4QAF8"/>
    <att type="real" name="AverageShortestPathLength" value="3.18681319"/>
    <att type="real" name="ClusteringCoefficient" value="0.97273033"/>
    <graphics type="ELLIPSE" h="30.0" w="70.0" x="2865.0" y="2703.0" fill="#6666ff" width="1" outline="#00ffff"/>
  </node>
  <node label="LmjF27.0250" id="-1236">
    <att type="string" name="PFAM" value="PF01367"/>
    <att type="real" name="betweeness_score" value="69444.73333"/>
    <att type="real" name="connectivity_score" value="17.06667"/>
    <att type="string" name="MCL_Cluster_ID" value="cl_15"/>
    <att type="string" name="ID" value="LmjF27.0250"/>
    <att type="integer" name="connectivity_rank" value="718"/>
    <att type="string" name="KEGG_pathway" value="Non-homologous end-joining"/>
    <att type="string" name="functional_description" value="flap endonuclease-1 (FEN-1), putative Leishmania major chr 27"/>
    <att type="string" name="Human_Ortholog_ORTHOMCL" value="Human_Ortholog"/>
    <att type="integer" name="betweeness_rank" value="7"/>
    <att type="string" name="Prosite" value="PS00842"/>
    <att type="string" name="orthologue_1" value="LbrM27_V2.0270"/>
    <att type="integer" name="NCBI_GI" value="73544169"/>
    <att type="string" name="orthologue_2" value="LinJ27_V3.0260"/>
    <att type="string" name="KEGG_ORTHOLOGS" value="K04799"/>
    <att type="integer" name="Entrez_GENE_ID" value="3608848"/>
    <att type="string" name="orthologue_4" value="Tc00.1047053511867.110"/>
    <att type="string" name="canonicalName" value="LmjF27.0250"/>
    <att type="string" name="orthologue_3" value="Tb927.3.830"/>
    <att type="integer" name="Degree" value="21"/>
    <att type="string" name="GO_biological_process" value="nucleobase,_nucleoside,_nucleotide_and_nucleic_acid_metabolism|_|_(GO:0006139)"/>
    <att type="string" name="Enzyme_ID" value="ec:3.-.-.-"/>
    <att type="string" name="Uniprot_ID" value="Q4FYU7"/>
    <att type="real" name="AverageShortestPathLength" value="3.37069597"/>
    <att type="real" name="ClusteringCoefficient" value="0.48095238"/>
    <graphics type="ELLIPSE" h="30.0" w="70.0" x="2911.0" y="2051.0" fill="#6666ff" width="1" outline="#00ffff"/>
  </node>
  <node label="LmjF20.0810" id="-1235">
    <att type="string" name="PFAM" value="PF07728"/>
    <att type="real" name="betweeness_score" value="40.03333"/>
    <att type="real" name="connectivity_score" value="60.86667"/>
    <att type="string" name="MCL_Cluster_ID" value="cl_4"/>
    <att type="string" name="ID" value="LmjF20.0810"/>
    <att type="integer" name="connectivity_rank" value="383"/>
    <att type="string" name="functional_description" value="vesicle-fusing ATPase, putative Leishmania major chr 20"/>
    <att type="string" name="Human_Ortholog_ORTHOMCL" value="Human_Ortholog"/>
    <att type="integer" name="betweeness_rank" value="912"/>
    <att type="string" name="Prosite" value="PS00674"/>
    <att type="string" name="orthologue_1" value="LinJ20_V3.0820"/>
    <att type="integer" name="NCBI_GI" value="157868561"/>
    <att type="string" name="orthologue_2" value="Tb927.1.1560"/>
    <att type="string" name="KEGG_ORTHOLOGS" value="K06027"/>
    <att type="integer" name="Entrez_GENE_ID" value="5651433"/>
    <att type="string" name="orthologue_4" value="Tc00.1047053508995.40"/>
    <att type="string" name="canonicalName" value="LmjF20.0810"/>
    <att type="string" name="orthologue_3" value="Tc00.1047053506477.20"/>
    <att type="integer" name="Degree" value="66"/>
    <att type="string" name="Enzyme_ID" value="ec:3.6.4.6"/>
    <att type="string" name="Uniprot_ID" value="Q4QCW5"/>
    <att type="real" name="AverageShortestPathLength" value="3.34945055"/>
    <att type="real" name="ClusteringCoefficient" value="0.91608392"/>
    <graphics type="ELLIPSE" h="30.0" w="70.0" x="2121.0" y="1847.0" fill="#6666ff" width="1" outline="#00ffff"/>
  </node>
  <node label="LmjF22.0570" id="-1234">
    <att type="string" name="PFAM" value="PF07728"/>
    <att type="real" name="betweeness_score" value="50529.46667"/>
    <att type="real" name="connectivity_score" value="96.4"/>
    <att type="string" name="MCL_Cluster_ID" value="cl_4"/>
    <att type="string" name="ID" value="LmjF22.0570"/>
    <att type="integer" name="connectivity_rank" value="237"/>
    <att type="string" name="KEGG_pathway" value="Proteasome"/>
    <att type="string" name="functional_description" value="proteasome regulatory ATPase subunit 1, putative Leishmania major chr 22"/>
    <att type="string" name="Human_Ortholog_ORTHOMCL" value="Human_Ortholog"/>
    <att type="integer" name="betweeness_rank" value="17"/>
    <att type="string" name="Prosite" value="PS00674"/>
    <att type="string" name="orthologue_1" value="LbrM22_V2.0510"/>
    <att type="integer" name="NCBI_GI" value="157869313"/>
    <att type="string" name="orthologue_2" value="LinJ22_V3.0440"/>
    <att type="string" name="KEGG_ORTHOLOGS" value="K03061"/>
    <att type="integer" name="Entrez_GENE_ID" value="5651816"/>
    <att type="string" name="orthologue_5" value="Tc00.1047053509207.160"/>
    <att type="string" name="orthologue_4" value="Tc00.1047053506857.90"/>
    <att type="string" name="canonicalName" value="LmjF22.0570"/>
    <att type="string" name="orthologue_3" value="Tb927.7.2500"/>
    <att type="integer" name="Degree" value="105"/>
    <att type="string" name="GO_biological_process" value="protein_metabolism|_|_(GO:0019538)"/>
    <att type="string" name="Uniprot_ID" value="Q4QBU0"/>
    <att type="real" name="AverageShortestPathLength" value="2.70769231"/>
    <att type="real" name="ClusteringCoefficient" value="0.48131868"/>
    <graphics type="ELLIPSE" h="30.0" w="70.0" x="2154.0" y="2264.0" fill="#6666ff" width="1" outline="#00ffff"/>
  </node>
  <node label="LmjF16.0300" id="-1233">
    <att type="string" name="PFAM" value="PF07714"/>
    <att type="real" name="betweeness_score" value="31.36667"/>
    <att type="real" name="connectivity_score" value="115.23333"/>
    <att type="string" name="MCL_Cluster_ID" value="cl_1"/>
    <att type="string" name="ID" value="LmjF16.0300"/>
    <att type="integer" name="connectivity_rank" value="146"/>
    <att type="string" name="functional_description" value="protein kinase, putative Leishmania major chr 16"/>
    <att type="string" name="Human_Ortholog_ORTHOMCL" value="Human_Ortholog"/>
    <att type="integer" name="betweeness_rank" value="934"/>
    <att type="string" name="Prosite" value="PS50315"/>
    <att type="string" name="orthologue_1" value="LbrM16_V2.0300"/>
    <att type="integer" name="NCBI_GI" value="157867107"/>
    <att type="string" name="orthologue_2" value="LinJ16_V30310"/>
    <att type="integer" name="Entrez_GENE_ID" value="5650575"/>
    <att type="string" name="orthologue_5" value="Tc00.1047053506743.160"/>
    <att type="string" name="orthologue_4" value="Tc00.1047053503473.10"/>
    <att type="string" name="canonicalName" value="LmjF16.0300"/>
    <att type="string" name="orthologue_3" value="Tb927.8.5730"/>
    <att type="integer" name="Degree" value="145"/>
    <att type="string" name="GO_biological_process" value="protein_modification|_|_(GO:0006464)"/>
    <att type="string" name="Uniprot_ID" value="Q4QEZ0"/>
    <att type="real" name="AverageShortestPathLength" value="3.18974359"/>
    <att type="real" name="ClusteringCoefficient" value="0.97270115"/>
    <graphics type="ELLIPSE" h="30.0" w="70.0" x="2627.0" y="3077.0" fill="#6666ff" width="1" outline="#00ffff"/>
  </node>
  <node label="LmjF35.5170" id="-1232">
    <att type="string" name="PFAM" value="PF01926"/>
    <att type="real" name="betweeness_score" value="0.0"/>
    <att type="real" name="connectivity_score" value="9.5"/>
    <att type="string" name="MCL_Cluster_ID" value="cl_3"/>
    <att type="string" name="ID" value="LmjF35.5170"/>
    <att type="integer" name="connectivity_rank" value="881"/>
    <att type="string" name="functional_description" value="hypothetical protein, conserved Leishmania major chr 35"/>
    <att type="integer" name="betweeness_rank" value="1156"/>
    <att type="string" name="orthologue_1" value="LbrM34_V2.5120"/>
    <att type="integer" name="NCBI_GI" value="72549980"/>
    <att type="string" name="orthologue_2" value="LinJ35_V3.5140"/>
    <att type="integer" name="Entrez_GENE_ID" value="3684726"/>
    <att type="string" name="orthologue_4" value="Tc00.1047053504123.40"/>
    <att type="string" name="canonicalName" value="LmjF35.5170"/>
    <att type="string" name="orthologue_3" value="Tb09.211.0830"/>
    <att type="integer" name="Degree" value="12"/>
    <att type="string" name="Uniprot_ID" value="Q4FVV6"/>
    <att type="real" name="AverageShortestPathLength" value="3.65347985"/>
    <att type="real" name="ClusteringCoefficient" value="1.0"/>
    <graphics type="ELLIPSE" h="30.0" w="70.0" x="1614.0" y="3343.0" fill="#6666ff" width="1" outline="#00ffff"/>
  </node>
  <node label="LmjF32.2030" id="-1231">
    <att type="string" name="PFAM" value="PF08477"/>
    <att type="real" name="betweeness_score" value="14105.33333"/>
    <att type="real" name="connectivity_score" value="132.96667"/>
    <att type="string" name="MCL_Cluster_ID" value="cl_3"/>
    <att type="string" name="ID" value="LmjF32.2030"/>
    <att type="integer" name="connectivity_rank" value="98"/>
    <att type="string" name="functional_description" value="ras-related protein rab-2a, putative Leishmania major chr 32"/>
    <att type="string" name="Human_Ortholog_ORTHOMCL" value="Human_Ortholog"/>
    <att type="integer" name="betweeness_rank" value="104"/>
    <att type="string" name="Prosite" value="PS00675"/>
    <att type="string" name="orthologue_1" value="LbrM32_V2.2240"/>
    <att type="integer" name="NCBI_GI" value="157874060"/>
    <att type="string" name="orthologue_2" value="LinJ32_V3.2160"/>
    <att type="string" name="KEGG_ORTHOLOGS" value="K07976"/>
    <att type="integer" name="Entrez_GENE_ID" value="5656322"/>
    <att type="string" name="orthologue_6" value="Tc00.1047053506425.169"/>
    <att type="string" name="orthologue_5" value="Tc00.1047053511711.80"/>
    <att type="string" name="orthologue_4" value="Tc00.1047053503987.4"/>
    <att type="string" name="canonicalName" value="LmjF32.2030"/>
    <att type="string" name="orthologue_3" value="Tb11.01.6890"/>
    <att type="integer" name="Degree" value="152"/>
    <att type="string" name="GO_biological_process" value="transport|_|_(GO:0006810)"/>
    <att type="string" name="Uniprot_ID" value="Q4Q573"/>
    <att type="real" name="AverageShortestPathLength" value="3.1025641"/>
    <att type="real" name="ClusteringCoefficient" value="0.44248867"/>
    <graphics type="ELLIPSE" h="30.0" w="70.0" x="1815.0" y="3187.0" fill="#6666ff" width="1" outline="#00ffff"/>
  </node>
  <node label="LmjF29.1070" id="-1230">
    <att type="real" name="betweeness_score" value="1437.53333"/>
    <att type="real" name="connectivity_score" value="2.9"/>
    <att type="string" name="MCL_Cluster_ID" value="cl_13"/>
    <att type="string" name="ID" value="LmjF29.1070"/>
    <att type="integer" name="connectivity_rank" value="1131"/>
    <att type="string" name="functional_description" value="ribosomal protein L1a, putative Leishmania major chr 29"/>
    <att type="integer" name="betweeness_rank" value="433"/>
    <att type="string" name="orthologue_1" value="LbrM29_V2.1150"/>
    <att type="integer" name="NCBI_GI" value="73536704"/>
    <att type="string" name="orthologue_2" value="LbrM29_V2.1180"/>
    <att type="string" name="orthologue_10" value="Tc00.1047053509995.10"/>
    <att type="integer" name="Entrez_GENE_ID" value="3608631"/>
    <att type="string" name="orthologue_6" value="Tb927.3.5050"/>
    <att type="string" name="orthologue_5" value="LinJ29_V3.1180"/>
    <att type="string" name="orthologue_4" value="LinJ29_V3.1170"/>
    <att type="string" name="canonicalName" value="LmjF29.1070"/>
    <att type="string" name="orthologue_3" value="LinJ29_V3.1160"/>
    <att type="string" name="orthologue_9" value="Tc00.1047053504121.39"/>
    <att type="string" name="orthologue_8" value="Tc00.1047053504121.30"/>
    <att type="string" name="orthologue_7" value="Tc00.1047053503643.3"/>
    <att type="integer" name="Degree" value="4"/>
    <att type="string" name="Uniprot_ID" value="Q4FXU7"/>
    <att type="real" name="AverageShortestPathLength" value="4.0029304"/>
    <att type="real" name="ClusteringCoefficient" value="0.0"/>
    <graphics type="ELLIPSE" h="30.0" w="70.0" x="1801.0" y="2471.0" fill="#6666ff" width="1" outline="#00ffff"/>
  </node>
  <node label="LmjF03.0030" id="-1229">
    <att type="string" name="PFAM" value="PF07991"/>
    <att type="real" name="betweeness_score" value="79054.96667"/>
    <att type="real" name="connectivity_score" value="24.6"/>
    <att type="string" name="MCL_Cluster_ID" value="cl_13"/>
    <att type="string" name="ID" value="LmjF03.0030"/>
    <att type="integer" name="connectivity_rank" value="614"/>
    <att type="string" name="KEGG_pathway" value="Glycine, serine and threonine metabolism"/>
    <att type="string" name="functional_description" value="D-3-phosphoglycerate dehydrogenase-like protein Leishmania major chr 3"/>
    <att type="string" name="Human_Ortholog_ORTHOMCL" value="Human_Ortholog"/>
    <att type="integer" name="betweeness_rank" value="4"/>
    <att type="string" name="Prosite" value="PS00671"/>
    <att type="string" name="orthologue_1" value="LbrM03_V2.0050"/>
    <att type="integer" name="NCBI_GI" value="157878938"/>
    <att type="string" name="orthologue_2" value="LinJ03_V3.0030"/>
    <att type="string" name="KEGG_ORTHOLOGS" value="K00058"/>
    <att type="integer" name="Entrez_GENE_ID" value="809656"/>
    <att type="string" name="canonicalName" value="LmjF03.0030"/>
    <att type="integer" name="Degree" value="33"/>
    <att type="string" name="GO_biological_process" value="metabolism|_|_(GO:0008152)"/>
    <att type="string" name="Enzyme_ID" value="ec:1.1.1.95"/>
    <att type="string" name="Uniprot_ID" value="Q9TXJ5"/>
    <att type="real" name="AverageShortestPathLength" value="3.16336996"/>
    <att type="real" name="ClusteringCoefficient" value="0.10037879"/>
    <graphics type="ELLIPSE" h="30.0" w="70.0" x="1986.0" y="2125.0" fill="#6666ff" width="1" outline="#00ffff"/>
  </node>
  <node label="LmjF14.1410" id="-1228">
    <att type="string" name="PFAM" value="PF07714"/>
    <att type="real" name="betweeness_score" value="341.26667"/>
    <att type="real" name="connectivity_score" value="149.5"/>
    <att type="string" name="MCL_Cluster_ID" value="cl_1"/>
    <att type="string" name="ID" value="LmjF14.1410"/>
    <att type="integer" name="Double_scoring_rank" value="32"/>
    <att type="integer" name="connectivity_rank" value="54"/>
    <att type="string" name="functional_description" value="protein kinase, putative Leishmania major chr 14"/>
    <att type="string" name="Human_Ortholog_ORTHOMCL" value="Human_Ortholog"/>
    <att type="integer" name="betweeness_rank" value="630"/>
    <att type="string" name="Prosite" value="PS50099"/>
    <att type="string" name="orthologue_1" value="LbrM14_V2.1600"/>
    <att type="integer" name="NCBI_GI" value="157866701"/>
    <att type="string" name="orthologue_2" value="LinJ14_V3.1510"/>
    <att type="integer" name="Entrez_GENE_ID" value="5650346"/>
    <att type="string" name="orthologue_5" value="Tc00.1047053509937.220"/>
    <att type="string" name="orthologue_4" value="Tc00.1047053510407.9"/>
    <att type="string" name="canonicalName" value="LmjF14.1410"/>
    <att type="string" name="orthologue_3" value="Tb927.7.3580"/>
    <att type="integer" name="Degree" value="189"/>
    <att type="string" name="GO_biological_process" value="protein_modification|_|_(GO:0006464)"/>
    <att type="string" name="Uniprot_ID" value="Q4QFJ2"/>
    <att type="real" name="AverageShortestPathLength" value="3.14652015"/>
    <att type="real" name="ClusteringCoefficient" value="0.84819318"/>
    <graphics type="ELLIPSE" h="30.0" w="70.0" x="2640.0" y="2867.0" fill="#6666ff" width="1" outline="#00ffff"/>
  </node>
  <node label="LmjF10.0200" id="-1227">
    <att type="string" name="PFAM" value="PF07714"/>
    <att type="real" name="betweeness_score" value="9901.53333"/>
    <att type="real" name="connectivity_score" value="136.23333"/>
    <att type="string" name="MCL_Cluster_ID" value="cl_1"/>
    <att type="string" name="ID" value="LmjF10.0200"/>
    <att type="integer" name="connectivity_rank" value="88"/>
    <att type="string" name="functional_description" value="mitogen-activated protein kinase, putative Leishmania major chr 10"/>
    <att type="integer" name="betweeness_rank" value="156"/>
    <att type="string" name="Prosite" value="PS50011"/>
    <att type="string" name="orthologue_1" value="LbrM10_V2.0200"/>
    <att type="integer" name="NCBI_GI" value="157865285"/>
    <att type="string" name="orthologue_2" value="LinJ10_V3.0200"/>
    <att type="integer" name="Entrez_GENE_ID" value="5649618"/>
    <att type="string" name="orthologue_5" value="Tc00.1047053506229.10"/>
    <att type="string" name="orthologue_4" value="Tc00.1047053511573.40"/>
    <att type="string" name="canonicalName" value="LmjF10.0200"/>
    <att type="string" name="orthologue_3" value="Tb927.8.3770"/>
    <att type="string" name="Exclusive_targets" value="exclusive_targets"/>
    <att type="integer" name="Degree" value="171"/>
    <att type="string" name="GO_biological_process" value="protein_modification|_|_(GO:0006464)"/>
    <att type="string" name="Uniprot_ID" value="Q4QHJ8"/>
    <att type="real" name="AverageShortestPathLength" value="2.97435897"/>
    <att type="real" name="ClusteringCoefficient" value="0.75741314"/>
    <graphics type="ELLIPSE" h="30.0" w="70.0" x="2500.0" y="2901.0" fill="#6666ff" width="1" outline="#00ffff"/>
  </node>
  <node label="LmjF16.0960" id="-1226">
    <att type="string" name="PFAM" value="PF08242"/>
    <att type="real" name="betweeness_score" value="4641.56667"/>
    <att type="real" name="connectivity_score" value="22.26667"/>
    <att type="string" name="MCL_Cluster_ID" value="cl_9"/>
    <att type="string" name="ID" value="LmjF16.0960"/>
    <att type="integer" name="connectivity_rank" value="643"/>
    <att type="string" name="functional_description" value="hypothetical protein, conserved Leishmania major chr 16"/>
    <att type="integer" name="betweeness_rank" value="267"/>
    <att type="string" name="Prosite" value="PS50079"/>
    <att type="string" name="orthologue_1" value="LbrM16_V2.0970"/>
    <att type="integer" name="NCBI_GI" value="157867239"/>
    <att type="string" name="orthologue_2" value="LinJ16_V30970"/>
    <att type="integer" name="Entrez_GENE_ID" value="5650643"/>
    <att type="string" name="orthologue_5" value="Tc00.1047053507491.130"/>
    <att type="string" name="orthologue_4" value="Tc00.1047053509393.20"/>
    <att type="string" name="canonicalName" value="LmjF16.0960"/>
    <att type="string" name="orthologue_3" value="Tb927.8.5420"/>
    <att type="string" name="Exclusive_targets" value="exclusive_targets"/>
    <att type="integer" name="Degree" value="26"/>
    <att type="string" name="Uniprot_ID" value="Q4QES4"/>
    <att type="real" name="AverageShortestPathLength" value="4.71501832"/>
    <att type="real" name="ClusteringCoefficient" value="0.62153846"/>
    <graphics type="ELLIPSE" h="30.0" w="70.0" x="552.0" y="2319.0" fill="#6666ff" width="1" outline="#00ffff"/>
  </node>
  <node label="LmjF35.5140" id="-1225">
    <att type="string" name="PFAM" value="PF08242"/>
    <att type="real" name="betweeness_score" value="1.63333"/>
    <att type="real" name="connectivity_score" value="9.0"/>
    <att type="string" name="MCL_Cluster_ID" value="cl_9"/>
    <att type="string" name="ID" value="LmjF35.5140"/>
    <att type="integer" name="connectivity_rank" value="897"/>
    <att type="string" name="functional_description" value="hypothetical protein, unknown function Leishmania major chr 35"/>
    <att type="integer" name="betweeness_rank" value="1071"/>
    <att type="string" name="orthologue_1" value="LbrM34_V2.5080"/>
    <att type="integer" name="NCBI_GI" value="72549957"/>
    <att type="string" name="orthologue_2" value="LinJ35_V3.5110"/>
    <att type="integer" name="Entrez_GENE_ID" value="3684723"/>
    <att type="string" name="canonicalName" value="LmjF35.5140"/>
    <att type="integer" name="Degree" value="11"/>
    <att type="string" name="Uniprot_ID" value="Q4FVV9"/>
    <att type="real" name="AverageShortestPathLength" value="5.3970696"/>
    <att type="real" name="ClusteringCoefficient" value="1.0"/>
    <graphics type="ELLIPSE" h="30.0" w="70.0" x="392.0" y="2340.0" fill="#6666ff" width="1" outline="#00ffff"/>
  </node>
  <node label="LmjF28.2740" id="-1224">
    <att type="string" name="PFAM" value="PF08662"/>
    <att type="real" name="betweeness_score" value="0.13333"/>
    <att type="real" name="connectivity_score" value="26.7"/>
    <att type="string" name="MCL_Cluster_ID" value="cl_8"/>
    <att type="string" name="ID" value="LmjF28.2740"/>
    <att type="integer" name="connectivity_rank" value="586"/>
    <att type="string" name="functional_description" value="LACK1  activated protein kinase c receptor (LACK) Leishmania major chr 28"/>
    <att type="integer" name="betweeness_rank" value="1130"/>
    <att type="string" name="Prosite" value="PS50294"/>
    <att type="string" name="orthologue_1" value="LbrM28_V2.2950"/>
    <att type="integer" name="NCBI_GI" value="157872022"/>
    <att type="string" name="orthologue_2" value="LinJ28_V3.2940"/>
    <att type="integer" name="Entrez_GENE_ID" value="5653489"/>
    <att type="string" name="orthologue_6" value="Tc00.1047053511211.120"/>
    <att type="string" name="orthologue_5" value="Tb11.01.3180"/>
    <att type="string" name="orthologue_4" value="Tb11.01.3170"/>
    <att type="string" name="canonicalName" value="LmjF28.2740"/>
    <att type="string" name="orthologue_3" value="LinJ28_V3.2970"/>
    <att type="string" name="orthologue_7" value="Tc00.1047053511211.130"/>
    <att type="integer" name="Degree" value="31"/>
    <att type="string" name="Uniprot_ID" value="Q4Q7Y7"/>
    <att type="real" name="AverageShortestPathLength" value="4.37875458"/>
    <att type="real" name="ClusteringCoefficient" value="1.0"/>
    <graphics type="ELLIPSE" h="30.0" w="70.0" x="1860.0" y="3832.0" fill="#6666ff" width="1" outline="#00ffff"/>
  </node>
  <node label="LmjF33.0816" id="-1223">
    <att type="string" name="PFAM" value="PF03953"/>
    <att type="real" name="betweeness_score" value="250.16667"/>
    <att type="real" name="connectivity_score" value="40.66667"/>
    <att type="string" name="MCL_Cluster_ID" value="cl_8"/>
    <att type="string" name="ID" value="LmjF33.0816"/>
    <att type="integer" name="connectivity_rank" value="473"/>
    <att type="string" name="functional_description" value="beta-tubulin Leishmania major chr 33"/>
    <att type="string" name="Human_Ortholog_ORTHOMCL" value="Human_Ortholog"/>
    <att type="integer" name="betweeness_rank" value="670"/>
    <att type="string" name="Prosite" value="PS00228"/>
    <att type="string" name="orthologue_12" value="Tb927.1.2390"/>
    <att type="string" name="orthologue_13" value="Tb927.1.2410"/>
    <att type="string" name="orthologue_14" value="Tc00.1047053506563.40"/>
    <att type="string" name="orthologue_15" value="Tc00.1047053509003.70"/>
    <att type="string" name="orthologue_1" value="LbrM21_V2.2150"/>
    <att type="integer" name="NCBI_GI" value="157874846"/>
    <att type="string" name="orthologue_2" value="LbrM33_V2.0920"/>
    <att type="string" name="orthologue_10" value="Tb927.1.2330"/>
    <att type="string" name="KEGG_ORTHOLOGS" value="K07375"/>
    <att type="string" name="orthologue_11" value="Tb927.1.2370"/>
    <att type="integer" name="Entrez_GENE_ID" value="5654489"/>
    <att type="string" name="orthologue_6" value="LinJ08_V3.1290"/>
    <att type="string" name="orthologue_5" value="LinJ08_V3.1280"/>
    <att type="string" name="orthologue_4" value="LbrM33_V2.0960"/>
    <att type="string" name="canonicalName" value="LmjF33.0816"/>
    <att type="string" name="orthologue_3" value="LbrM33_V2.0930"/>
    <att type="string" name="orthologue_9" value="Tb927.1.2350"/>
    <att type="string" name="orthologue_8" value="LinJ33_V3.0860"/>
    <att type="string" name="orthologue_7" value="LinJ21_V3.2240"/>
    <att type="integer" name="Degree" value="44"/>
    <att type="string" name="GO_biological_process" value="transport|_|_(GO:0006810)"/>
    <att type="string" name="Uniprot_ID" value="Q4Q4C4"/>
    <att type="real" name="AverageShortestPathLength" value="3.4021978"/>
    <att type="real" name="ClusteringCoefficient" value="0.91120507"/>
    <graphics type="ELLIPSE" h="30.0" w="70.0" x="1915.0" y="3619.0" fill="#6666ff" width="1" outline="#00ffff"/>
  </node>
  <node label="LmjF13.0360" id="-1222">
    <att type="string" name="PFAM" value="PF03953"/>
    <att type="real" name="betweeness_score" value="352.36667"/>
    <att type="real" name="connectivity_score" value="40.9"/>
    <att type="string" name="MCL_Cluster_ID" value="cl_8"/>
    <att type="string" name="ID" value="LmjF13.0360"/>
    <att type="integer" name="connectivity_rank" value="462"/>
    <att type="string" name="functional_description" value="alpha tubulin Leishmania major chr 13"/>
    <att type="string" name="Human_Ortholog_ORTHOMCL" value="Human_Ortholog"/>
    <att type="integer" name="betweeness_rank" value="623"/>
    <att type="string" name="Prosite" value="PS00227"/>
    <att type="string" name="orthologue_1" value="LbrM13_V2.0190"/>
    <att type="integer" name="NCBI_GI" value="157866148"/>
    <att type="string" name="orthologue_2" value="LbrM13_V2.0200"/>
    <att type="string" name="KEGG_ORTHOLOGS" value="K07374"/>
    <att type="integer" name="Entrez_GENE_ID" value="5650065"/>
    <att type="string" name="orthologue_6" value="Tb927.1.2360"/>
    <att type="string" name="orthologue_5" value="Tb927.1.2340"/>
    <att type="string" name="orthologue_4" value="LinJ13_V3.1460"/>
    <att type="string" name="canonicalName" value="LmjF13.0360"/>
    <att type="string" name="orthologue_3" value="LinJ13_V3.0330"/>
    <att type="string" name="orthologue_9" value="Tc00.1047053411235.9"/>
    <att type="string" name="orthologue_8" value="Tb927.1.2400"/>
    <att type="string" name="orthologue_7" value="Tb927.1.2380"/>
    <att type="integer" name="Degree" value="44"/>
    <att type="string" name="GO_biological_process" value="transport|_|_(GO:0006810)"/>
    <att type="string" name="Uniprot_ID" value="Q4QGC5"/>
    <att type="real" name="AverageShortestPathLength" value="3.4021978"/>
    <att type="real" name="ClusteringCoefficient" value="0.91120507"/>
    <graphics type="ELLIPSE" h="30.0" w="70.0" x="1855.0" y="3595.0" fill="#6666ff" width="1" outline="#00ffff"/>
  </node>
  <node label="LmjF33.0806" id="-1221">
    <att type="string" name="PFAM" value="PF03953"/>
    <att type="real" name="betweeness_score" value="205.8"/>
    <att type="real" name="connectivity_score" value="40.43333"/>
    <att type="string" name="MCL_Cluster_ID" value="cl_8"/>
    <att type="string" name="ID" value="LmjF33.0806"/>
    <att type="integer" name="connectivity_rank" value="479"/>
    <att type="string" name="functional_description" value="beta-tubulin Leishmania major chr 33"/>
    <att type="string" name="Human_Ortholog_ORTHOMCL" value="Human_Ortholog"/>
    <att type="integer" name="betweeness_rank" value="693"/>
    <att type="string" name="Prosite" value="PS00228"/>
    <att type="string" name="orthologue_12" value="Tb927.1.2390"/>
    <att type="string" name="orthologue_13" value="Tb927.1.2410"/>
    <att type="string" name="orthologue_14" value="Tc00.1047053506563.40"/>
    <att type="string" name="orthologue_15" value="Tc00.1047053509003.70"/>
    <att type="string" name="orthologue_1" value="LbrM21_V2.2150"/>
    <att type="integer" name="NCBI_GI" value="157874836"/>
    <att type="string" name="orthologue_2" value="LbrM33_V2.0920"/>
    <att type="string" name="orthologue_10" value="Tb927.1.2330"/>
    <att type="string" name="KEGG_ORTHOLOGS" value="K07375"/>
    <att type="string" name="orthologue_11" value="Tb927.1.2370"/>
    <att type="integer" name="Entrez_GENE_ID" value="5654484"/>
    <att type="string" name="orthologue_6" value="LinJ08_V3.1290"/>
    <att type="string" name="orthologue_5" value="LinJ08_V3.1280"/>
    <att type="string" name="orthologue_4" value="LbrM33_V2.0960"/>
    <att type="string" name="canonicalName" value="LmjF33.0806"/>
    <att type="string" name="orthologue_3" value="LbrM33_V2.0930"/>
    <att type="string" name="orthologue_9" value="Tb927.1.2350"/>
    <att type="string" name="orthologue_8" value="LinJ33_V3.0860"/>
    <att type="string" name="orthologue_7" value="LinJ21_V3.2240"/>
    <att type="integer" name="Degree" value="44"/>
    <att type="string" name="GO_biological_process" value="transport|_|_(GO:0006810)"/>
    <att type="string" name="Uniprot_ID" value="Q4Q4C4"/>
    <att type="real" name="AverageShortestPathLength" value="3.4021978"/>
    <att type="real" name="ClusteringCoefficient" value="0.91120507"/>
    <graphics type="ELLIPSE" h="30.0" w="70.0" x="2010.0" y="3629.0" fill="#6666ff" width="1" outline="#00ffff"/>
  </node>
  <node label="LmjF30.0840" id="-1220">
    <att type="string" name="PFAM" value="PF03029"/>
    <att type="real" name="betweeness_score" value="1553.63333"/>
    <att type="real" name="connectivity_score" value="68.16667"/>
    <att type="string" name="MCL_Cluster_ID" value="cl_3"/>
    <att type="string" name="ID" value="LmjF30.0840"/>
    <att type="integer" name="connectivity_rank" value="358"/>
    <att type="string" name="functional_description" value="hypothetical protein, conserved Leishmania major chr 30"/>
    <att type="string" name="Human_Ortholog_ORTHOMCL" value="Human_Ortholog"/>
    <att type="integer" name="betweeness_rank" value="424"/>
    <att type="string" name="orthologue_1" value="LbrM30_V2.0970"/>
    <att type="integer" name="NCBI_GI" value="157872261"/>
    <att type="string" name="orthologue_2" value="LinJ30_V3.0910"/>
    <att type="integer" name="Entrez_GENE_ID" value="5653614"/>
    <att type="string" name="orthologue_6" value="Tc00.1047053509049.51"/>
    <att type="string" name="orthologue_5" value="Tb927.6.2350"/>
    <att type="string" name="orthologue_4" value="Tb927.6.2310"/>
    <att type="string" name="canonicalName" value="LmjF30.0840"/>
    <att type="string" name="orthologue_3" value="Tb927.6.2290"/>
    <att type="string" name="orthologue_8" value="Tc00.1047053509965.400"/>
    <att type="string" name="orthologue_7" value="Tc00.1047053511497.10"/>
    <att type="integer" name="Degree" value="78"/>
    <att type="string" name="Uniprot_ID" value="Q4Q7L9"/>
    <att type="real" name="AverageShortestPathLength" value="3.34578755"/>
    <att type="real" name="ClusteringCoefficient" value="0.90609391"/>
    <graphics type="ELLIPSE" h="30.0" w="70.0" x="1463.0" y="2969.0" fill="#6666ff" width="1" outline="#00ffff"/>
  </node>
  <node label="LmjF32.1840" id="-1219">
    <att type="string" name="PFAM" value="PF09439"/>
    <att type="real" name="betweeness_score" value="1727.16667"/>
    <att type="real" name="connectivity_score" value="100.3"/>
    <att type="string" name="MCL_Cluster_ID" value="cl_3"/>
    <att type="string" name="ID" value="LmjF32.1840"/>
    <att type="integer" name="connectivity_rank" value="207"/>
    <att type="string" name="functional_description" value="rab11B GTPase, putative Leishmania major chr 32"/>
    <att type="string" name="Human_Ortholog_ORTHOMCL" value="Human_Ortholog"/>
    <att type="integer" name="betweeness_rank" value="403"/>
    <att type="string" name="orthologue_1" value="LbrM32_V2.2020"/>
    <att type="integer" name="NCBI_GI" value="157874015"/>
    <att type="string" name="orthologue_2" value="LinJ32_V3.1930"/>
    <att type="string" name="KEGG_ORTHOLOGS" value="K07976"/>
    <att type="integer" name="Entrez_GENE_ID" value="5656300"/>
    <att type="string" name="orthologue_4" value="Tc00.1047053508445.10"/>
    <att type="string" name="canonicalName" value="LmjF32.1840"/>
    <att type="string" name="orthologue_3" value="Tb11.01.6670"/>
    <att type="integer" name="Degree" value="103"/>
    <att type="string" name="GO_biological_process" value="transport|_|_(GO:0006810)"/>
    <att type="string" name="Uniprot_ID" value="Q4Q595"/>
    <att type="real" name="AverageShortestPathLength" value="3.25787546"/>
    <att type="real" name="ClusteringCoefficient" value="0.8031601"/>
    <graphics type="ELLIPSE" h="30.0" w="70.0" x="1632.0" y="3135.0" fill="#6666ff" width="1" outline="#00ffff"/>
  </node>
  <node label="LmjF33.1840" id="-1218">
    <att type="string" name="PFAM" value="PF08477"/>
    <att type="real" name="betweeness_score" value="376.76667"/>
    <att type="real" name="connectivity_score" value="93.83333"/>
    <att type="string" name="MCL_Cluster_ID" value="cl_3"/>
    <att type="string" name="ID" value="LmjF33.1840"/>
    <att type="integer" name="connectivity_rank" value="248"/>
    <att type="string" name="functional_description" value="small GTP-binding protein Rab18, putative Leishmania major chr 33"/>
    <att type="integer" name="betweeness_rank" value="614"/>
    <att type="string" name="Prosite" value="PS00675"/>
    <att type="string" name="orthologue_1" value="LbrM33_V2.2110"/>
    <att type="integer" name="NCBI_GI" value="157875077"/>
    <att type="string" name="orthologue_2" value="LinJ33_V3.1940"/>
    <att type="string" name="KEGG_ORTHOLOGS" value="K07976"/>
    <att type="integer" name="Entrez_GENE_ID" value="5654607"/>
    <att type="string" name="orthologue_5" value="Tc00.1047053508963.20"/>
    <att type="string" name="orthologue_4" value="Tc00.1047053508837.74"/>
    <att type="string" name="canonicalName" value="LmjF33.1840"/>
    <att type="string" name="orthologue_3" value="Tb927.8.4770"/>
    <att type="integer" name="Degree" value="98"/>
    <att type="string" name="GO_biological_process" value="transport|_|_(GO:0006810)"/>
    <att type="string" name="Uniprot_ID" value="Q4Q404"/>
    <att type="real" name="AverageShortestPathLength" value="3.30695971"/>
    <att type="real" name="ClusteringCoefficient" value="0.84914791"/>
    <graphics type="ELLIPSE" h="30.0" w="70.0" x="1680.0" y="3181.0" fill="#6666ff" width="1" outline="#00ffff"/>
  </node>
  <node label="LmjF17.0083" id="-1217">
    <att type="string" name="PFAM" value="PF03144"/>
    <att type="real" name="betweeness_score" value="3369.86667"/>
    <att type="real" name="connectivity_score" value="94.56667"/>
    <att type="string" name="MCL_Cluster_ID" value="cl_3"/>
    <att type="integer" name="connectivity_rank" value="244"/>
    <att type="string" name="functional_description" value="elongation factor 1-alpha Leishmania major chr 17"/>
    <att type="string" name="Human_Ortholog_ORTHOMCL" value="Human_Ortholog"/>
    <att type="integer" name="betweeness_rank" value="307"/>
    <att type="string" name="Prosite" value="PS00301"/>
    <att type="integer" name="NCBI_GI" value="157867414"/>
    <att type="string" name="KEGG_ORTHOLOGS" value="K03231"/>
    <att type="integer" name="Entrez_GENE_ID" value="5650724"/>
    <att type="string" name="canonicalName" value="LmjF17.0083"/>
    <att type="integer" name="Degree" value="100"/>
    <att type="string" name="GO_biological_process" value="translational_elongation|_|_(GO:0006414)"/>
    <att type="string" name="Enzyme_ID" value="ec:3.6.5.3"/>
    <att type="string" name="Uniprot_ID" value="Q4QEI9"/>
    <att type="real" name="AverageShortestPathLength" value="3.09450549"/>
    <att type="real" name="ClusteringCoefficient" value="0.76343434"/>
    <graphics type="ELLIPSE" h="30.0" w="70.0" x="1657.0" y="2933.0" fill="#6666ff" width="1" outline="#00ffff"/>
  </node>
  <node label="LmjF31.1830" id="-1216">
    <att type="string" name="PFAM" value="PF07714"/>
    <att type="real" name="betweeness_score" value="83.86667"/>
    <att type="real" name="connectivity_score" value="119.53333"/>
    <att type="string" name="MCL_Cluster_ID" value="cl_1"/>
    <att type="string" name="ID" value="LmjF31.1830"/>
    <att type="integer" name="Double_scoring_rank" value="92"/>
    <att type="integer" name="connectivity_rank" value="125"/>
    <att type="string" name="functional_description" value="protein kinase-like protein Leishmania major chr 31"/>
    <att type="integer" name="betweeness_rank" value="806"/>
    <att type="string" name="Prosite" value="PS50310"/>
    <att type="string" name="orthologue_1" value="LbrM31_V2.2030"/>
    <att type="integer" name="NCBI_GI" value="157873314"/>
    <att type="string" name="orthologue_2" value="LbrM31_V2.2070"/>
    <att type="integer" name="Entrez_GENE_ID" value="5654114"/>
    <att type="string" name="orthologue_6" value="LinJ31_V3.1880"/>
    <att type="string" name="orthologue_5" value="LinJ31_V3.1870"/>
    <att type="string" name="orthologue_4" value="LinJ08_V3.0670"/>
    <att type="string" name="canonicalName" value="LmjF31.1830"/>
    <att type="string" name="orthologue_3" value="LbrM31_V2.2080"/>
    <att type="string" name="Exclusive_targets" value="exclusive_targets"/>
    <att type="integer" name="Degree" value="148"/>
    <att type="string" name="GO_biological_process" value="signal_transduction|_|_(GO:0007165)"/>
    <att type="string" name="Uniprot_ID" value="Q4Q679"/>
    <att type="real" name="AverageShortestPathLength" value="3.18754579"/>
    <att type="real" name="ClusteringCoefficient" value="0.96515904"/>
    <graphics type="ELLIPSE" h="30.0" w="70.0" x="2770.0" y="3058.0" fill="#6666ff" width="1" outline="#00ffff"/>
  </node>
  <node label="LmjF32.0570" id="-1215">
    <att type="string" name="PFAM" value="PF04851"/>
    <att type="real" name="betweeness_score" value="23.93333"/>
    <att type="real" name="connectivity_score" value="31.0"/>
    <att type="string" name="MCL_Cluster_ID" value="cl_5"/>
    <att type="string" name="ID" value="LmjF32.0570"/>
    <att type="integer" name="connectivity_rank" value="547"/>
    <att type="string" name="functional_description" value="ATP-dependent RNA helicase-like protein, putative Leishmania major chr 32"/>
    <att type="string" name="Human_Ortholog_ORTHOMCL" value="Human_Ortholog"/>
    <att type="integer" name="betweeness_rank" value="957"/>
    <att type="string" name="Prosite" value="PS51194"/>
    <att type="string" name="orthologue_1" value="LbrM32_V2.0650"/>
    <att type="integer" name="NCBI_GI" value="157873736"/>
    <att type="string" name="orthologue_2" value="LinJ32_V3.0600"/>
    <att type="integer" name="Entrez_GENE_ID" value="5656168"/>
    <att type="string" name="orthologue_4" value="Tc00.1047053509161.130"/>
    <att type="string" name="canonicalName" value="LmjF32.0570"/>
    <att type="string" name="orthologue_3" value="Tb11.01.5370"/>
    <att type="integer" name="Degree" value="39"/>
    <att type="string" name="GO_biological_process" value="nucleobase,_nucleoside,_nucleotide_and_nucleic_acid_metabolism|_|_(GO:0006139)"/>
    <att type="string" name="Uniprot_ID" value="Q4Q5M6"/>
    <att type="real" name="AverageShortestPathLength" value="3.80879121"/>
    <att type="real" name="ClusteringCoefficient" value="0.96491228"/>
    <graphics type="ELLIPSE" h="30.0" w="70.0" x="3314.0" y="2313.0" fill="#6666ff" width="1" outline="#00ffff"/>
  </node>
  <node label="LmjF32.0370" id="-1214">
    <att type="string" name="PFAM" value="PF05879"/>
    <att type="real" name="betweeness_score" value="3.06667"/>
    <att type="real" name="connectivity_score" value="34.16667"/>
    <att type="string" name="MCL_Cluster_ID" value="cl_3"/>
    <att type="string" name="ID" value="LmjF32.0370"/>
    <att type="integer" name="connectivity_rank" value="528"/>
    <att type="string" name="functional_description" value="hypothetical protein, conserved Leishmania major chr 32"/>
    <att type="integer" name="betweeness_rank" value="1053"/>
    <att type="string" name="orthologue_1" value="LbrM32_V2.0440"/>
    <att type="integer" name="NCBI_GI" value="157873691"/>
    <att type="string" name="orthologue_2" value="LinJ32_V3.0380"/>
    <att type="integer" name="Entrez_GENE_ID" value="5656146"/>
    <att type="string" name="orthologue_6" value="Tc00.1047053398345.10"/>
    <att type="string" name="orthologue_5" value="Tc00.1047053511285.50"/>
    <att type="string" name="orthologue_4" value="Tc00.1047053509649.59"/>
    <att type="string" name="canonicalName" value="LmjF32.0370"/>
    <att type="string" name="orthologue_3" value="Tb10.61.2200"/>
    <att type="integer" name="Degree" value="41"/>
    <att type="string" name="Uniprot_ID" value="Q4Q5P8"/>
    <att type="real" name="AverageShortestPathLength" value="3.65641026"/>
    <att type="real" name="ClusteringCoefficient" value="0.91341463"/>
    <graphics type="ELLIPSE" h="30.0" w="70.0" x="1370.0" y="2990.0" fill="#6666ff" width="1" outline="#00ffff"/>
  </node>
  <node label="LmjF36.0570" id="-1213">
    <att type="string" name="PFAM" value="PF08608"/>
    <att type="real" name="betweeness_score" value="20839.06667"/>
    <att type="real" name="connectivity_score" value="115.46667"/>
    <att type="string" name="MCL_Cluster_ID" value="cl_3"/>
    <att type="string" name="ID" value="LmjF36.0570"/>
    <att type="integer" name="connectivity_rank" value="145"/>
    <att type="string" name="functional_description" value="MEFG  Mitochondrial elongation factor G, putative Leishmania major chr 36"/>
    <att type="string" name="Human_Ortholog_ORTHOMCL" value="Human_Ortholog"/>
    <att type="integer" name="betweeness_rank" value="63"/>
    <att type="string" name="Prosite" value="PS00301"/>
    <att type="string" name="orthologue_1" value="LbrM35_V2.0680"/>
    <att type="integer" name="NCBI_GI" value="157876566"/>
    <att type="string" name="orthologue_2" value="LinJ36_V3.0620"/>
    <att type="string" name="KEGG_ORTHOLOGS" value="K02355"/>
    <att type="integer" name="Entrez_GENE_ID" value="5655307"/>
    <att type="string" name="orthologue_6" value="Tc00.1047053510293.10"/>
    <att type="string" name="orthologue_5" value="Tc00.1047053506677.39"/>
    <att type="string" name="orthologue_4" value="Tc00.1047053506583.60"/>
    <att type="string" name="canonicalName" value="LmjF36.0570"/>
    <att type="string" name="orthologue_3" value="Tb10.70.2190"/>
    <att type="integer" name="Degree" value="122"/>
    <att type="string" name="GO_biological_process" value="translational_elongation|_|_(GO:0006414)"/>
    <att type="string" name="Enzyme_ID" value="ec:3.6.5.3"/>
    <att type="string" name="Uniprot_ID" value="Q4Q219"/>
    <att type="real" name="AverageShortestPathLength" value="3.0959707"/>
    <att type="real" name="ClusteringCoefficient" value="0.56618344"/>
    <graphics type="ELLIPSE" h="30.0" w="70.0" x="1760.0" y="2904.0" fill="#6666ff" width="1" outline="#00ffff"/>
  </node>
  <node label="LmjF21.0270" id="-1212">
    <att type="string" name="PFAM" value="PF07714"/>
    <att type="real" name="betweeness_score" value="316.93333"/>
    <att type="real" name="connectivity_score" value="177.36667"/>
    <att type="string" name="MCL_Cluster_ID" value="cl_1"/>
    <att type="string" name="ID" value="LmjF21.0270"/>
    <att type="integer" name="Double_scoring_rank" value="20"/>
    <att type="integer" name="connectivity_rank" value="37"/>
    <att type="string" name="KEGG_pathway" value="Phosphatidylinositol signaling system"/>
    <att type="string" name="functional_description" value="protein kinase, putative Leishmania major chr 21"/>
    <att type="integer" name="betweeness_rank" value="640"/>
    <att type="string" name="Prosite" value="PS50310"/>
    <att type="string" name="orthologue_1" value="Tb10.70.5760"/>
    <att type="integer" name="NCBI_GI" value="157868816"/>
    <att type="string" name="orthologue_2" value="Tc00.1047053416891.9"/>
    <att type="string" name="KEGG_ORTHOLOGS" value="K00924"/>
    <att type="integer" name="Entrez_GENE_ID" value="5651561"/>
    <att type="string" name="orthologue_5" value="Tc00.1047053510119.70"/>
    <att type="string" name="orthologue_4" value="Tc00.1047053508951.4"/>
    <att type="string" name="canonicalName" value="LmjF21.0270"/>
    <att type="string" name="orthologue_3" value="Tc00.1047053508949.50"/>
    <att type="string" name="Exclusive_targets" value="exclusive_targets"/>
    <att type="integer" name="Degree" value="199"/>
    <att type="string" name="GO_biological_process" value="protein_modification|_|_(GO:0006464)"/>
    <att type="string" name="Enzyme_ID" value="ec:2.7.1.-"/>
    <att type="string" name="Uniprot_ID" value="Q4QCI8"/>
    <att type="real" name="AverageShortestPathLength" value="3.13919414"/>
    <att type="real" name="ClusteringCoefficient" value="0.79386833"/>
    <graphics type="ELLIPSE" h="30.0" w="70.0" x="2717.0" y="2811.0" fill="#6666ff" width="1" outline="#00ffff"/>
  </node>
  <node label="LmjF06.0640" id="-1211">
    <att type="string" name="PFAM" value="PF10707"/>
    <att type="real" name="betweeness_score" value="38.36667"/>
    <att type="real" name="connectivity_score" value="101.86667"/>
    <att type="string" name="MCL_Cluster_ID" value="cl_1"/>
    <att type="string" name="ID" value="LmjF06.0640"/>
    <att type="integer" name="connectivity_rank" value="194"/>
    <att type="string" name="functional_description" value="protein kinase, putative Leishmania major chr 6"/>
    <att type="integer" name="betweeness_rank" value="916"/>
    <att type="string" name="Prosite" value="PS50312"/>
    <att type="string" name="orthologue_1" value="LbrM06_V2.0640"/>
    <att type="integer" name="NCBI_GI" value="157864246"/>
    <att type="string" name="orthologue_2" value="LinJ06_V3.0660"/>
    <att type="integer" name="Entrez_GENE_ID" value="5649086"/>
    <att type="string" name="orthologue_5" value="Tc00.1047053508175.80"/>
    <att type="string" name="orthologue_4" value="Tc00.1047053506825.180"/>
    <att type="string" name="canonicalName" value="LmjF06.0640"/>
    <att type="string" name="orthologue_3" value="Tb927.7.5220"/>
    <att type="integer" name="Degree" value="127"/>
    <att type="string" name="GO_biological_process" value="protein_modification|_|_(GO:0006464)"/>
    <att type="string" name="Uniprot_ID" value="Q4QJ14"/>
    <att type="real" name="AverageShortestPathLength" value="3.20805861"/>
    <att type="real" name="ClusteringCoefficient" value="0.99750031"/>
    <graphics type="ELLIPSE" h="30.0" w="70.0" x="2638.0" y="3163.0" fill="#6666ff" width="1" outline="#00ffff"/>
  </node>
  <node label="LmjF35.0130" id="-1210">
    <att type="string" name="PFAM" value="PF09439"/>
    <att type="real" name="betweeness_score" value="7414.3"/>
    <att type="real" name="connectivity_score" value="96.13333"/>
    <att type="string" name="MCL_Cluster_ID" value="cl_3"/>
    <att type="string" name="ID" value="LmjF35.0130"/>
    <att type="integer" name="connectivity_rank" value="239"/>
    <att type="string" name="functional_description" value="ADP-ribosylation factor, putative Leishmania major chr 35"/>
    <att type="string" name="Human_Ortholog_ORTHOMCL" value="Human_Ortholog"/>
    <att type="integer" name="betweeness_rank" value="197"/>
    <att type="string" name="orthologue_1" value="LbrM34_V2.0170"/>
    <att type="integer" name="NCBI_GI" value="72546759"/>
    <att type="string" name="orthologue_2" value="LinJ35_V3.0130"/>
    <att type="string" name="KEGG_ORTHOLOGS" value="K07943"/>
    <att type="integer" name="Entrez_GENE_ID" value="3684780"/>
    <att type="string" name="orthologue_5" value="Tc00.1047053511469.24"/>
    <att type="string" name="orthologue_4" value="Tc00.1047053506295.80"/>
    <att type="string" name="canonicalName" value="LmjF35.0130"/>
    <att type="string" name="orthologue_3" value="Tb10.70.3000"/>
    <att type="integer" name="Degree" value="102"/>
    <att type="string" name="GO_biological_process" value="small_GTPase_mediated_signal_transduction|_|_(GO:0007264)"/>
    <att type="string" name="Uniprot_ID" value="Q4FXA1"/>
    <att type="real" name="AverageShortestPathLength" value="3.02344322"/>
    <att type="real" name="ClusteringCoefficient" value="0.76412347"/>
    <graphics type="ELLIPSE" h="30.0" w="70.0" x="1796.0" y="3096.0" fill="#6666ff" width="1" outline="#00ffff"/>
  </node>
  <node label="LmjF28.0520" id="-1209">
    <att type="string" name="PFAM" value="PF07714"/>
    <att type="real" name="betweeness_score" value="9797.6"/>
    <att type="real" name="connectivity_score" value="165.2"/>
    <att type="string" name="MCL_Cluster_ID" value="cl_1"/>
    <att type="string" name="ID" value="LmjF28.0520"/>
    <att type="integer" name="connectivity_rank" value="44"/>
    <att type="string" name="functional_description" value="LMAIRK  protein kinase, putative Leishmania major chr 28"/>
    <att type="string" name="Human_Ortholog_ORTHOMCL" value="Human_Ortholog"/>
    <att type="integer" name="betweeness_rank" value="159"/>
    <att type="string" name="Prosite" value="PS50011"/>
    <att type="string" name="orthologue_1" value="LbrM28_V2.0540"/>
    <att type="integer" name="NCBI_GI" value="157871562"/>
    <att type="string" name="orthologue_2" value="LinJ28_V3.0550"/>
    <att type="string" name="KEGG_ORTHOLOGS" value="K00870"/>
    <att type="integer" name="Entrez_GENE_ID" value="5653258"/>
    <att type="string" name="orthologue_5" value="Tc00.1047053508817.80"/>
    <att type="string" name="orthologue_4" value="Tc00.1047053503799.4"/>
    <att type="string" name="canonicalName" value="LmjF28.0520"/>
    <att type="string" name="orthologue_3" value="Tb11.01.0330"/>
    <att type="integer" name="Degree" value="202"/>
    <att type="string" name="GO_biological_process" value="protein_modification|_|_(GO:0006464)"/>
    <att type="string" name="Enzyme_ID" value="ec:2.7.1.37"/>
    <att type="string" name="Uniprot_ID" value="Q9N2N1"/>
    <att type="real" name="AverageShortestPathLength" value="3.07619048"/>
    <att type="real" name="ClusteringCoefficient" value="0.69370967"/>
    <graphics type="ELLIPSE" h="30.0" w="70.0" x="2548.0" y="2781.0" fill="#6666ff" width="1" outline="#00ffff"/>
  </node>
  <node label="LmjF16.0575" id="-1208">
    <att type="string" name="PFAM" value="PF00808"/>
    <att type="real" name="betweeness_score" value="918.23333"/>
    <att type="real" name="connectivity_score" value="42.76667"/>
    <att type="string" name="MCL_Cluster_ID" value="cl_2"/>
    <att type="integer" name="connectivity_rank" value="434"/>
    <att type="string" name="functional_description" value="histone h3 Leishmania major chr 16"/>
    <att type="integer" name="betweeness_rank" value="498"/>
    <att type="string" name="Prosite" value="PS00959"/>
    <att type="integer" name="NCBI_GI" value="157867163"/>
    <att type="string" name="KEGG_ORTHOLOGS" value="K11253"/>
    <att type="integer" name="Entrez_GENE_ID" value="5650603"/>
    <att type="string" name="canonicalName" value="LmjF16.0575"/>
    <att type="integer" name="Degree" value="45"/>
    <att type="string" name="GO_biological_process" value="protein_metabolism|_|_(GO:0019538)"/>
    <att type="string" name="Uniprot_ID" value="Q4QHB5"/>
    <att type="real" name="AverageShortestPathLength" value="3.13846154"/>
    <att type="real" name="ClusteringCoefficient" value="0.67474747"/>
    <graphics type="ELLIPSE" h="30.0" w="70.0" x="2217.0" y="2390.0" fill="#6666ff" width="1" outline="#00ffff"/>
  </node>
  <node label="LmjF28.2550" id="-1207">
    <att type="string" name="PFAM" value="PF07719"/>
    <att type="real" name="betweeness_score" value="1.76667"/>
    <att type="real" name="connectivity_score" value="3.23333"/>
    <att type="string" name="MCL_Cluster_ID" value="cl_6"/>
    <att type="string" name="ID" value="LmjF28.2550"/>
    <att type="integer" name="connectivity_rank" value="1113"/>
    <att type="string" name="functional_description" value="hypothetical protein, unknown function Leishmania major chr 28"/>
    <att type="integer" name="betweeness_rank" value="1068"/>
    <att type="string" name="Prosite" value="PS01360"/>
    <att type="string" name="orthologue_1" value="LbrM28_V2.2750"/>
    <att type="integer" name="NCBI_GI" value="157871982"/>
    <att type="string" name="orthologue_2" value="LinJ28_V3.2740"/>
    <att type="integer" name="Entrez_GENE_ID" value="5653469"/>
    <att type="string" name="canonicalName" value="LmjF28.2550"/>
    <att type="integer" name="Degree" value="5"/>
    <att type="string" name="Uniprot_ID" value="Q4Q808"/>
    <att type="real" name="AverageShortestPathLength" value="3.90769231"/>
    <att type="real" name="ClusteringCoefficient" value="1.0"/>
    <graphics type="ELLIPSE" h="30.0" w="70.0" x="2654.0" y="3617.0" fill="#6666ff" width="1" outline="#00ffff"/>
  </node>
  <node label="LmjF36.2280" id="-1206">
    <att type="string" name="PFAM" value="PF07721"/>
    <att type="real" name="betweeness_score" value="16661.53333"/>
    <att type="real" name="connectivity_score" value="55.43333"/>
    <att type="string" name="MCL_Cluster_ID" value="cl_6"/>
    <att type="string" name="ID" value="LmjF36.2280"/>
    <att type="integer" name="connectivity_rank" value="394"/>
    <att type="string" name="functional_description" value="hypothetical protein, conserved Leishmania major chr 36"/>
    <att type="string" name="Human_Ortholog_ORTHOMCL" value="Human_Ortholog"/>
    <att type="integer" name="betweeness_rank" value="89"/>
    <att type="string" name="Prosite" value="PS50005"/>
    <att type="string" name="orthologue_1" value="LbrM35_V2.2520"/>
    <att type="integer" name="NCBI_GI" value="157876928"/>
    <att type="string" name="orthologue_2" value="LinJ36_V3.2410"/>
    <att type="integer" name="Entrez_GENE_ID" value="5655487"/>
    <att type="string" name="orthologue_4" value="Tc00.1047053510187.130"/>
    <att type="string" name="canonicalName" value="LmjF36.2280"/>
    <att type="string" name="orthologue_3" value="Tb10.6k15.3940"/>
    <att type="integer" name="Degree" value="63"/>
    <att type="string" name="Uniprot_ID" value="Q4Q1J3"/>
    <att type="real" name="AverageShortestPathLength" value="3.63443223"/>
    <att type="real" name="ClusteringCoefficient" value="0.41321045"/>
    <graphics type="ELLIPSE" h="30.0" w="70.0" x="2770.0" y="3908.0" fill="#6666ff" width="1" outline="#00ffff"/>
  </node>
  <node label="LmjF34.0160" id="-1205">
    <att type="string" name="PFAM" value="PF02866"/>
    <att type="real" name="betweeness_score" value="22541.76667"/>
    <att type="real" name="connectivity_score" value="28.0"/>
    <att type="string" name="MCL_Cluster_ID" value="cl_13"/>
    <att type="string" name="ID" value="LmjF34.0160"/>
    <att type="integer" name="connectivity_rank" value="579"/>
    <att type="string" name="KEGG_pathway" value="Reductive carboxylate cycle (CO2 fixation)"/>
    <att type="string" name="functional_description" value="malate dehydrogenase, putative Leishmania major chr 34"/>
    <att type="string" name="Human_Ortholog_ORTHOMCL" value="Human_Ortholog"/>
    <att type="integer" name="betweeness_rank" value="57"/>
    <att type="string" name="Prosite" value="PS00068"/>
    <att type="string" name="orthologue_1" value="LbrM20_V2.0010"/>
    <att type="integer" name="NCBI_GI" value="157875429"/>
    <att type="string" name="orthologue_2" value="LinJ34_V3.0170"/>
    <att type="string" name="KEGG_ORTHOLOGS" value="K00026"/>
    <att type="integer" name="Entrez_GENE_ID" value="5654770"/>
    <att type="string" name="orthologue_5" value="Tc00.1047053506195.110"/>
    <att type="string" name="orthologue_4" value="Tc00.1047053507883.109"/>
    <att type="string" name="canonicalName" value="LmjF34.0160"/>
    <att type="string" name="orthologue_3" value="Tb10.70.5110"/>
    <att type="integer" name="Degree" value="37"/>
    <att type="string" name="GO_biological_process" value="tricarboxylic_acid_cycle_intermediate_metabolism|_|_(GO:0006100)"/>
    <att type="string" name="Enzyme_ID" value="ec:1.1.1.37"/>
    <att type="string" name="Uniprot_ID" value="Q4Q3J2"/>
    <att type="real" name="AverageShortestPathLength" value="3.09377289"/>
    <att type="real" name="ClusteringCoefficient" value="0.33183183"/>
    <graphics type="ELLIPSE" h="30.0" w="70.0" x="2031.0" y="2480.0" fill="#6666ff" width="1" outline="#00ffff"/>
  </node>
  <node label="LmjF19.1440" id="-1204">
    <att type="string" name="PFAM" value="PF07714"/>
    <att type="real" name="betweeness_score" value="11834.7"/>
    <att type="real" name="connectivity_score" value="132.76667"/>
    <att type="string" name="MCL_Cluster_ID" value="cl_1"/>
    <att type="string" name="ID" value="LmjF19.1440"/>
    <att type="string" name="amastigote_expressed" value="amastigote_expressed"/>
    <att type="integer" name="connectivity_rank" value="100"/>
    <att type="string" name="functional_description" value="mitogen-activated protein kinase Leishmania major chr 19"/>
    <att type="string" name="Human_Ortholog_ORTHOMCL" value="Human_Ortholog"/>
    <att type="integer" name="betweeness_rank" value="124"/>
    <att type="string" name="Prosite" value="PS50011"/>
    <att type="string" name="orthologue_1" value="LbrM19_V2.1710"/>
    <att type="integer" name="NCBI_GI" value="157868358"/>
    <att type="string" name="orthologue_2" value="LinJ19_V3.1480"/>
    <att type="string" name="KEGG_ORTHOLOGS" value="K04371"/>
    <att type="integer" name="Entrez_GENE_ID" value="5651254"/>
    <att type="string" name="orthologue_5" value="Tc00.1047053511299.70"/>
    <att type="string" name="orthologue_4" value="Tc00.1047053506483.69"/>
    <att type="string" name="canonicalName" value="LmjF19.1440"/>
    <att type="string" name="orthologue_3" value="Tb10.61.0250"/>
    <att type="integer" name="Degree" value="160"/>
    <att type="string" name="GO_biological_process" value="protein_modification|_|_(GO:0006464)"/>
    <att type="string" name="Enzyme_ID" value="ec:2.7.11.24"/>
    <att type="string" name="Uniprot_ID" value="Q4QD66"/>
    <att type="real" name="AverageShortestPathLength" value="2.94945055"/>
    <att type="real" name="ClusteringCoefficient" value="0.7043239"/>
    <graphics type="ELLIPSE" h="30.0" w="70.0" x="2795.5205078125" y="2832.65185546875" fill="#6666ff" width="1" outline="#00ffff"/>
  </node>
  <node label="LmjF27.0560" id="-1203">
    <att type="string" name="PFAM" value="PF07714"/>
    <att type="real" name="betweeness_score" value="6461.63333"/>
    <att type="real" name="connectivity_score" value="116.66667"/>
    <att type="string" name="MCL_Cluster_ID" value="cl_1"/>
    <att type="string" name="ID" value="LmjF27.0560"/>
    <att type="integer" name="connectivity_rank" value="137"/>
    <att type="string" name="KEGG_pathway" value="Phosphatidylinositol signaling system"/>
    <att type="string" name="functional_description" value="protein kinase, putative Leishmania major chr 27"/>
    <att type="integer" name="betweeness_rank" value="215"/>
    <att type="string" name="Prosite" value="PS50011"/>
    <att type="string" name="orthologue_1" value="LbrM27_V2.0670"/>
    <att type="integer" name="NCBI_GI" value="73544231"/>
    <att type="string" name="orthologue_2" value="Tb11.47.0031"/>
    <att type="string" name="KEGG_ORTHOLOGS" value="K00924"/>
    <att type="integer" name="Entrez_GENE_ID" value="3608716"/>
    <att type="string" name="canonicalName" value="LmjF27.0560"/>
    <att type="string" name="Exclusive_targets" value="exclusive_targets"/>
    <att type="integer" name="Degree" value="144"/>
    <att type="string" name="GO_biological_process" value="protein_modification|_|_(GO:0006464)"/>
    <att type="string" name="Enzyme_ID" value="ec:2.7.1.-"/>
    <att type="string" name="Uniprot_ID" value="Q4FYR6"/>
    <att type="real" name="AverageShortestPathLength" value="3.12087912"/>
    <att type="real" name="ClusteringCoefficient" value="0.87140637"/>
    <graphics type="ELLIPSE" h="30.0" w="70.0" x="2690.0" y="2661.0" fill="#6666ff" width="1" outline="#00ffff"/>
  </node>
  <node label="LmjF13.0440" id="-1202">
    <att type="string" name="PFAM" value="PF07714"/>
    <att type="real" name="betweeness_score" value="10198.5"/>
    <att type="real" name="connectivity_score" value="177.26667"/>
    <att type="string" name="MCL_Cluster_ID" value="cl_1"/>
    <att type="string" name="ID" value="LmjF13.0440"/>
    <att type="integer" name="Double_scoring_rank" value="24"/>
    <att type="integer" name="connectivity_rank" value="38"/>
    <att type="string" name="functional_description" value="MKK2  mitogen-activated protein kinase kinase 2 Leishmania major chr 13"/>
    <att type="string" name="Human_Ortholog_ORTHOMCL" value="Human_Ortholog"/>
    <att type="integer" name="betweeness_rank" value="149"/>
    <att type="string" name="Prosite" value="PS50011"/>
    <att type="string" name="orthologue_1" value="LbrM13_V2.0260"/>
    <att type="integer" name="NCBI_GI" value="157866164"/>
    <att type="string" name="orthologue_2" value="LinJ13_V3.0280"/>
    <att type="string" name="KEGG_ORTHOLOGS" value="K06228"/>
    <att type="integer" name="Entrez_GENE_ID" value="5650073"/>
    <att type="string" name="orthologue_5" value="Tc00.1047053504089.54"/>
    <att type="string" name="orthologue_4" value="Tc00.1047053504001.6"/>
    <att type="string" name="canonicalName" value="LmjF13.0440"/>
    <att type="string" name="orthologue_3" value="Tb11.02.2050"/>
    <att type="integer" name="Degree" value="197"/>
    <att type="string" name="GO_biological_process" value="protein_modification|_|_(GO:0006464)"/>
    <att type="string" name="Enzyme_ID" value="ec:2.7.11.1"/>
    <att type="string" name="Uniprot_ID" value="Q4QGB0"/>
    <att type="real" name="AverageShortestPathLength" value="3.13919414"/>
    <att type="real" name="ClusteringCoefficient" value="0.80254843"/>
    <graphics type="ELLIPSE" h="30.0" w="70.0" x="2871.0" y="2948.0" fill="#6666ff" width="1" outline="#00ffff"/>
  </node>
  <node label="LmjF36.0820" id="-1201">
    <att type="string" name="PFAM" value="PF09439"/>
    <att type="real" name="betweeness_score" value="22.76667"/>
    <att type="real" name="connectivity_score" value="84.9"/>
    <att type="string" name="MCL_Cluster_ID" value="cl_3"/>
    <att type="string" name="ID" value="LmjF36.0820"/>
    <att type="integer" name="connectivity_rank" value="284"/>
    <att type="string" name="functional_description" value="ADP-ribosylation factor-like protein Leishmania major chr 36"/>
    <att type="string" name="Human_Ortholog_ORTHOMCL" value="Human_Ortholog"/>
    <att type="integer" name="betweeness_rank" value="964"/>
    <att type="string" name="orthologue_1" value="LbrM35_V2.0940"/>
    <att type="integer" name="NCBI_GI" value="157876618"/>
    <att type="string" name="orthologue_2" value="LinJ36_V3.0880"/>
    <att type="string" name="KEGG_ORTHOLOGS" value="K07977"/>
    <att type="integer" name="Entrez_GENE_ID" value="5655332"/>
    <att type="string" name="orthologue_5" value="Tc00.1047053510297.100"/>
    <att type="string" name="orthologue_4" value="Tc00.1047053506009.100"/>
    <att type="string" name="canonicalName" value="LmjF36.0820"/>
    <att type="string" name="orthologue_3" value="Tb10.70.1880"/>
    <att type="integer" name="Degree" value="92"/>
    <att type="string" name="GO_biological_process" value="transport|_|_(GO:0006810)"/>
    <att type="string" name="Uniprot_ID" value="Q4Q1Z4"/>
    <att type="real" name="AverageShortestPathLength" value="3.31794872"/>
    <att type="real" name="ClusteringCoefficient" value="0.90492117"/>
    <graphics type="ELLIPSE" h="30.0" w="70.0" x="1630.0" y="3210.0" fill="#6666ff" width="1" outline="#00ffff"/>
  </node>
  <node label="LmjF28.1960" id="-1200">
    <att type="string" name="PFAM" value="PF08477"/>
    <att type="real" name="betweeness_score" value="325.13333"/>
    <att type="real" name="connectivity_score" value="77.86667"/>
    <att type="string" name="MCL_Cluster_ID" value="cl_3"/>
    <att type="string" name="ID" value="LmjF28.1960"/>
    <att type="integer" name="connectivity_rank" value="313"/>
    <att type="string" name="functional_description" value="elongation factor G2-like protein Leishmania major chr 28"/>
    <att type="string" name="Human_Ortholog_ORTHOMCL" value="Human_Ortholog"/>
    <att type="integer" name="betweeness_rank" value="639"/>
    <att type="string" name="Prosite" value="PS00301"/>
    <att type="string" name="orthologue_1" value="LbrM28_V2.2160"/>
    <att type="integer" name="NCBI_GI" value="157871858"/>
    <att type="string" name="orthologue_2" value="LinJ28_V3.2090"/>
    <att type="string" name="KEGG_ORTHOLOGS" value="K02355"/>
    <att type="integer" name="Entrez_GENE_ID" value="5653407"/>
    <att type="string" name="orthologue_6" value="Tc00.1047053509199.10"/>
    <att type="string" name="orthologue_5" value="Tc00.1047053508699.110"/>
    <att type="string" name="orthologue_4" value="Tc00.1047053508601.130"/>
    <att type="string" name="canonicalName" value="LmjF28.1960"/>
    <att type="string" name="orthologue_3" value="Tb11.01.0710"/>
    <att type="string" name="orthologue_7" value="Tc00.1047053509205.110"/>
    <att type="integer" name="Degree" value="83"/>
    <att type="string" name="GO_biological_process" value="translational_elongation|_|_(GO:0006414)"/>
    <att type="string" name="Enzyme_ID" value="ec:3.6.5.3"/>
    <att type="string" name="Uniprot_ID" value="Q4Q870"/>
    <att type="real" name="AverageShortestPathLength" value="3.34505495"/>
    <att type="real" name="ClusteringCoefficient" value="0.86923303"/>
    <graphics type="ELLIPSE" h="30.0" w="70.0" x="1464.0" y="3147.0" fill="#6666ff" width="1" outline="#00ffff"/>
  </node>
  <node label="LmjF22.0940" id="-1199">
    <att type="string" name="PFAM" value="PF07728"/>
    <att type="real" name="betweeness_score" value="9.26667"/>
    <att type="real" name="connectivity_score" value="52.56667"/>
    <att type="string" name="MCL_Cluster_ID" value="cl_4"/>
    <att type="string" name="ID" value="LmjF22.0940"/>
    <att type="integer" name="connectivity_rank" value="401"/>
    <att type="string" name="functional_description" value="hypothetical protein, conserved Leishmania major chr 22"/>
    <att type="integer" name="betweeness_rank" value="1016"/>
    <att type="string" name="Prosite" value="PS50310"/>
    <att type="string" name="orthologue_1" value="LbrM22_V2.0840"/>
    <att type="integer" name="NCBI_GI" value="157869387"/>
    <att type="string" name="orthologue_2" value="LinJ22_V3.0760"/>
    <att type="integer" name="Entrez_GENE_ID" value="5651853"/>
    <att type="string" name="orthologue_5" value="Tc00.1047053511817.190"/>
    <att type="string" name="orthologue_4" value="Tc00.1047053510525.120"/>
    <att type="string" name="canonicalName" value="LmjF22.0940"/>
    <att type="string" name="orthologue_3" value="Tb927.7.2950"/>
    <att type="integer" name="Degree" value="60"/>
    <att type="string" name="Uniprot_ID" value="Q4QBQ3"/>
    <att type="real" name="AverageShortestPathLength" value="3.35384615"/>
    <att type="real" name="ClusteringCoefficient" value="0.97853107"/>
    <graphics type="ELLIPSE" h="30.0" w="70.0" x="2208.0" y="1868.0" fill="#6666ff" width="1" outline="#00ffff"/>
  </node>
  <node label="LmjF28.1460" id="-1198">
    <att type="string" name="PFAM" value="PF07728"/>
    <att type="real" name="betweeness_score" value="41.13333"/>
    <att type="real" name="connectivity_score" value="65.43333"/>
    <att type="string" name="MCL_Cluster_ID" value="cl_4"/>
    <att type="string" name="ID" value="LmjF28.1460"/>
    <att type="integer" name="connectivity_rank" value="371"/>
    <att type="string" name="functional_description" value="ATPase, putative Leishmania major chr 28"/>
    <att type="integer" name="betweeness_rank" value="908"/>
    <att type="string" name="Prosite" value="PS00123"/>
    <att type="string" name="orthologue_1" value="LbrM28_V2.1620"/>
    <att type="integer" name="NCBI_GI" value="157871758"/>
    <att type="string" name="orthologue_2" value="LinJ28_V3.1580"/>
    <att type="integer" name="Entrez_GENE_ID" value="5653357"/>
    <att type="string" name="orthologue_5" value="Tc00.1047053508231.130"/>
    <att type="string" name="orthologue_4" value="Tc00.1047053506251.50"/>
    <att type="string" name="canonicalName" value="LmjF28.1460"/>
    <att type="string" name="orthologue_3" value="Tb11.12.0007"/>
    <att type="integer" name="Degree" value="73"/>
    <att type="string" name="Uniprot_ID" value="Q4Q8C0"/>
    <att type="real" name="AverageShortestPathLength" value="3.34432234"/>
    <att type="real" name="ClusteringCoefficient" value="0.87671233"/>
    <graphics type="ELLIPSE" h="30.0" w="70.0" x="2181.0" y="1886.0" fill="#6666ff" width="1" outline="#00ffff"/>
  </node>
  <node label="LmjF32.3230" id="-1197">
    <att type="string" name="PFAM" value="PF05783"/>
    <att type="real" name="betweeness_score" value="2.76667"/>
    <att type="real" name="connectivity_score" value="75.0"/>
    <att type="string" name="MCL_Cluster_ID" value="cl_3"/>
    <att type="string" name="ID" value="LmjF32.3230"/>
    <att type="integer" name="connectivity_rank" value="324"/>
    <att type="string" name="functional_description" value="dynein light intermediate chain, putative Leishmania major chr 32"/>
    <att type="string" name="Human_Ortholog_ORTHOMCL" value="Human_Ortholog"/>
    <att type="integer" name="betweeness_rank" value="1058"/>
    <att type="string" name="orthologue_1" value="LbrM32_V2.3520"/>
    <att type="integer" name="NCBI_GI" value="157874331"/>
    <att type="string" name="orthologue_2" value="LinJ32_V3.3430"/>
    <att type="string" name="KEGG_ORTHOLOGS" value="K10417"/>
    <att type="integer" name="Entrez_GENE_ID" value="5656447"/>
    <att type="string" name="orthologue_6" value="Tc00.1047053511025.10"/>
    <att type="string" name="orthologue_5" value="Tc00.1047053511533.19"/>
    <att type="string" name="orthologue_4" value="Tc00.1047053503927.9"/>
    <att type="string" name="canonicalName" value="LmjF32.3230"/>
    <att type="string" name="orthologue_3" value="Tb11.01.8570"/>
    <att type="integer" name="Degree" value="86"/>
    <att type="string" name="GO_biological_process" value="small_GTPase_mediated_signal_transduction|_|_(GO:0007264)"/>
    <att type="string" name="Uniprot_ID" value="Q4Q4U9"/>
    <att type="real" name="AverageShortestPathLength" value="3.33699634"/>
    <att type="real" name="ClusteringCoefficient" value="0.95348837"/>
    <graphics type="ELLIPSE" h="30.0" w="70.0" x="1539.0" y="3103.0" fill="#6666ff" width="1" outline="#00ffff"/>
  </node>
  <node label="LmjF07.0560" id="-1196">
    <att type="string" name="PFAM" value="PF08477"/>
    <att type="real" name="betweeness_score" value="14876.56667"/>
    <att type="real" name="connectivity_score" value="116.63333"/>
    <att type="string" name="MCL_Cluster_ID" value="cl_3"/>
    <att type="string" name="ID" value="LmjF07.0560"/>
    <att type="integer" name="connectivity_rank" value="138"/>
    <att type="string" name="functional_description" value="ras-related protein rab-14, putative Leishmania major chr 7"/>
    <att type="string" name="Human_Ortholog_ORTHOMCL" value="Human_Ortholog"/>
    <att type="integer" name="betweeness_rank" value="97"/>
    <att type="string" name="orthologue_1" value="LbrM07_V2.0620"/>
    <att type="integer" name="NCBI_GI" value="157864504"/>
    <att type="string" name="orthologue_2" value="LinJ07_V3.0610"/>
    <att type="string" name="KEGG_ORTHOLOGS" value="K07881"/>
    <att type="integer" name="Entrez_GENE_ID" value="5649214"/>
    <att type="string" name="orthologue_4" value="Tc00.1047053511621.120"/>
    <att type="string" name="canonicalName" value="LmjF07.0560"/>
    <att type="string" name="orthologue_3" value="Tc00.1047053504741.240"/>
    <att type="integer" name="Degree" value="125"/>
    <att type="string" name="GO_biological_process" value="transport|_|_(GO:0006810)"/>
    <att type="string" name="Uniprot_ID" value="Q4QIN6"/>
    <att type="real" name="AverageShortestPathLength" value="2.95970696"/>
    <att type="real" name="ClusteringCoefficient" value="0.58477419"/>
    <graphics type="ELLIPSE" h="30.0" w="70.0" x="1826.0" y="3038.0" fill="#6666ff" width="1" outline="#00ffff"/>
  </node>
  <node label="LmjF29.2320" id="-1195">
    <att type="string" name="PFAM" value="PF07714"/>
    <att type="real" name="betweeness_score" value="47.13333"/>
    <att type="real" name="connectivity_score" value="138.03333"/>
    <att type="string" name="MCL_Cluster_ID" value="cl_1"/>
    <att type="string" name="ID" value="LmjF29.2320"/>
    <att type="integer" name="Double_scoring_rank" value="58"/>
    <att type="integer" name="connectivity_rank" value="83"/>
    <att type="string" name="KEGG_pathway" value="Phosphatidylinositol signaling system"/>
    <att type="string" name="functional_description" value="MKK  mitogen activated protein kinase, putative Leishmania major chr 29"/>
    <att type="string" name="Human_Ortholog_ORTHOMCL" value="Human_Ortholog"/>
    <att type="integer" name="betweeness_rank" value="890"/>
    <att type="string" name="Prosite" value="PS50011"/>
    <att type="string" name="orthologue_1" value="LbrM29_V2.2290"/>
    <att type="integer" name="NCBI_GI" value="73536957"/>
    <att type="string" name="orthologue_2" value="LinJ29_V3.2430"/>
    <att type="string" name="KEGG_ORTHOLOGS" value="K00924"/>
    <att type="integer" name="Entrez_GENE_ID" value="3608403"/>
    <att type="string" name="orthologue_6" value="UniProtKB:Q7KA74"/>
    <att type="string" name="orthologue_5" value="UniProtKB:Q9XTM3"/>
    <att type="string" name="orthologue_4" value="Tc00.1047053508153.140"/>
    <att type="string" name="canonicalName" value="LmjF29.2320"/>
    <att type="string" name="orthologue_3" value="Tb927.3.4860"/>
    <att type="string" name="orthologue_9" value="UniProtKB:Q9Y081"/>
    <att type="string" name="orthologue_8" value="UniProtKB:Q9Y074"/>
    <att type="string" name="orthologue_7" value="UniProtKB:Q9Y079"/>
    <att type="integer" name="Degree" value="173"/>
    <att type="string" name="GO_biological_process" value="protein_modification|_|_(GO:0006464)"/>
    <att type="string" name="Enzyme_ID" value="ec:2.7.1.-"/>
    <att type="string" name="Uniprot_ID" value="Q4FXH0"/>
    <att type="real" name="AverageShortestPathLength" value="3.15824176"/>
    <att type="real" name="ClusteringCoefficient" value="0.89218981"/>
    <graphics type="ELLIPSE" h="30.0" w="70.0" x="2629.0" y="2953.0" fill="#6666ff" width="1" outline="#00ffff"/>
  </node>
  <node label="LmjF35.5010" id="-1194">
    <att type="string" name="PFAM" value="PF07714"/>
    <att type="real" name="betweeness_score" value="43.5"/>
    <att type="real" name="connectivity_score" value="110.26667"/>
    <att type="string" name="MCL_Cluster_ID" value="cl_1"/>
    <att type="string" name="ID" value="LmjF35.5010"/>
    <att type="integer" name="connectivity_rank" value="161"/>
    <att type="string" name="functional_description" value="protein kinase, putative Leishmania major chr 35"/>
    <att type="string" name="Human_Ortholog_ORTHOMCL" value="Human_Ortholog"/>
    <att type="integer" name="betweeness_rank" value="899"/>
    <att type="string" name="Prosite" value="PS50011"/>
    <att type="string" name="orthologue_1" value="LbrM34_V2.4950"/>
    <att type="integer" name="NCBI_GI" value="72549889"/>
    <att type="string" name="orthologue_2" value="LinJ35_V3.5330"/>
    <att type="string" name="KEGG_ORTHOLOGS" value="K08830"/>
    <att type="integer" name="Entrez_GENE_ID" value="3684553"/>
    <att type="string" name="orthologue_5" value="Tc00.1047053510729.299"/>
    <att type="string" name="orthologue_4" value="Tc00.1047053506885.120"/>
    <att type="string" name="canonicalName" value="LmjF35.5010"/>
    <att type="string" name="orthologue_3" value="Tb09.211.0960"/>
    <att type="integer" name="Degree" value="138"/>
    <att type="string" name="GO_biological_process" value="protein_modification|_|_(GO:0006464)"/>
    <att type="string" name="Enzyme_ID" value="ec:2.7.11.22"/>
    <att type="string" name="Uniprot_ID" value="Q4FVX2"/>
    <att type="real" name="AverageShortestPathLength" value="3.18388278"/>
    <att type="real" name="ClusteringCoefficient" value="0.96382101"/>
    <graphics type="ELLIPSE" h="30.0" w="70.0" x="2917.0" y="2831.0" fill="#6666ff" width="1" outline="#00ffff"/>
  </node>
  <node label="LmjF10.1170" id="-1193">
    <att type="string" name="PFAM" value="PF08477"/>
    <att type="real" name="betweeness_score" value="9.23333"/>
    <att type="real" name="connectivity_score" value="78.36667"/>
    <att type="string" name="MCL_Cluster_ID" value="cl_3"/>
    <att type="string" name="ID" value="LmjF10.1170"/>
    <att type="integer" name="connectivity_rank" value="310"/>
    <att type="string" name="functional_description" value="small GTP-binding protein Rab7, putative Leishmania major chr 10"/>
    <att type="integer" name="betweeness_rank" value="1017"/>
    <att type="string" name="orthologue_1" value="LbrM10_V2.1280"/>
    <att type="integer" name="NCBI_GI" value="157865487"/>
    <att type="string" name="orthologue_2" value="LinJ10_V3.1260"/>
    <att type="string" name="KEGG_ORTHOLOGS" value="K07976"/>
    <att type="integer" name="Entrez_GENE_ID" value="5649722"/>
    <att type="string" name="orthologue_5" value="Tc00.1047053509573.10"/>
    <att type="string" name="orthologue_4" value="Tc00.1047053503689.10"/>
    <att type="string" name="canonicalName" value="LmjF10.1170"/>
    <att type="string" name="orthologue_3" value="Tb927.8.4620"/>
    <att type="integer" name="Degree" value="87"/>
    <att type="string" name="GO_biological_process" value="transport|_|_(GO:0006810)"/>
    <att type="string" name="Uniprot_ID" value="Q4QH97"/>
    <att type="real" name="AverageShortestPathLength" value="3.33626374"/>
    <att type="real" name="ClusteringCoefficient" value="0.93023256"/>
    <graphics type="ELLIPSE" h="30.0" w="70.0" x="1563.0" y="3208.0" fill="#6666ff" width="1" outline="#00ffff"/>
  </node>
  <node label="LmjF19.0280" id="-1192">
    <att type="string" name="PFAM" value="PF01926"/>
    <att type="real" name="betweeness_score" value="2.46667"/>
    <att type="real" name="connectivity_score" value="67.33333"/>
    <att type="string" name="MCL_Cluster_ID" value="cl_3"/>
    <att type="string" name="ID" value="LmjF19.0280"/>
    <att type="integer" name="connectivity_rank" value="362"/>
    <att type="string" name="functional_description" value="sarcoplasmic reticulum glycoprotein, putative Leishmania major chr 19"/>
    <att type="string" name="Human_Ortholog_ORTHOMCL" value="Human_Ortholog"/>
    <att type="integer" name="betweeness_rank" value="1059"/>
    <att type="string" name="Prosite" value="PS50322"/>
    <att type="string" name="orthologue_1" value="LbrM19_V2.0590"/>
    <att type="integer" name="NCBI_GI" value="157868104"/>
    <att type="string" name="orthologue_2" value="LinJ19_V3.0270"/>
    <att type="integer" name="Entrez_GENE_ID" value="5651127"/>
    <att type="string" name="orthologue_5" value="Tc00.1047053508895.30"/>
    <att type="string" name="orthologue_4" value="Tc00.1047053506211.100"/>
    <att type="string" name="canonicalName" value="LmjF19.0280"/>
    <att type="string" name="orthologue_3" value="Tb10.61.1710"/>
    <att type="integer" name="Degree" value="75"/>
    <att type="string" name="Uniprot_ID" value="Q4QDJ3"/>
    <att type="real" name="AverageShortestPathLength" value="3.34505495"/>
    <att type="real" name="ClusteringCoefficient" value="0.98126126"/>
    <graphics type="ELLIPSE" h="30.0" w="70.0" x="1521.0" y="3205.0" fill="#6666ff" width="1" outline="#00ffff"/>
  </node>
  <node label="LmjF05.0130" id="-1191">
    <att type="string" name="PFAM" value="PF10707"/>
    <att type="real" name="betweeness_score" value="18.76667"/>
    <att type="real" name="connectivity_score" value="107.8"/>
    <att type="string" name="MCL_Cluster_ID" value="cl_1"/>
    <att type="string" name="ID" value="LmjF05.0130"/>
    <att type="integer" name="connectivity_rank" value="173"/>
    <att type="string" name="functional_description" value="protein kinase, putative Leishmania major chr 5"/>
    <att type="integer" name="betweeness_rank" value="976"/>
    <att type="string" name="Prosite" value="PS50011"/>
    <att type="string" name="orthologue_1" value="LbrM05_V2.0130"/>
    <att type="integer" name="NCBI_GI" value="157863876"/>
    <att type="string" name="orthologue_2" value="LinJ05_V3.0130"/>
    <att type="integer" name="Entrez_GENE_ID" value="5648874"/>
    <att type="string" name="orthologue_5" value="Tc00.1047053506123.30"/>
    <att type="string" name="orthologue_4" value="Tc00.1047053508205.30"/>
    <att type="string" name="canonicalName" value="LmjF05.0130"/>
    <att type="string" name="orthologue_3" value="Tb927.5.4430"/>
    <att type="integer" name="Degree" value="134"/>
    <att type="string" name="GO_biological_process" value="protein_modification|_|_(GO:0006464)"/>
    <att type="string" name="Uniprot_ID" value="Q4QJJ0"/>
    <att type="real" name="AverageShortestPathLength" value="3.18681319"/>
    <att type="real" name="ClusteringCoefficient" value="0.97048592"/>
    <graphics type="ELLIPSE" h="30.0" w="70.0" x="2858.0" y="2723.0" fill="#6666ff" width="1" outline="#00ffff"/>
  </node>
  <node label="LmjF07.0690" id="-1190">
    <att type="string" name="PFAM" value="PF08430"/>
    <att type="real" name="betweeness_score" value="23.96667"/>
    <att type="real" name="connectivity_score" value="104.26667"/>
    <att type="string" name="MCL_Cluster_ID" value="cl_1"/>
    <att type="string" name="ID" value="LmjF07.0690"/>
    <att type="integer" name="connectivity_rank" value="186"/>
    <att type="string" name="KEGG_pathway" value="Phosphatidylinositol signaling system"/>
    <att type="string" name="functional_description" value="protein kinase, putative Leishmania major chr 7"/>
    <att type="integer" name="betweeness_rank" value="956"/>
    <att type="string" name="Prosite" value="PS50011"/>
    <att type="string" name="orthologue_1" value="LbrM07_V2.0760"/>
    <att type="integer" name="NCBI_GI" value="157864532"/>
    <att type="string" name="orthologue_2" value="LinJ07_V3.0770"/>
    <att type="string" name="KEGG_ORTHOLOGS" value="K00924"/>
    <att type="integer" name="Entrez_GENE_ID" value="5649228"/>
    <att type="string" name="orthologue_5" value="Tc00.1047053508543.20"/>
    <att type="string" name="orthologue_4" value="Tc00.1047053506401.110"/>
    <att type="string" name="canonicalName" value="LmjF07.0690"/>
    <att type="string" name="orthologue_3" value="Tb927.8.1100"/>
    <att type="integer" name="Degree" value="134"/>
    <att type="string" name="GO_biological_process" value="protein_modification|_|_(GO:0006464)"/>
    <att type="string" name="Enzyme_ID" value="ec:2.7.1.-"/>
    <att type="string" name="Uniprot_ID" value="Q4QIM2"/>
    <att type="real" name="AverageShortestPathLength" value="3.2029304"/>
    <att type="real" name="ClusteringCoefficient" value="0.99315453"/>
    <graphics type="ELLIPSE" h="30.0" w="70.0" x="2718.0" y="3146.0" fill="#6666ff" width="1" outline="#00ffff"/>
  </node>
  <node label="LmjF19.0710" id="-1189">
    <att type="string" name="PFAM" value="PF02866"/>
    <att type="real" name="betweeness_score" value="4830.56667"/>
    <att type="real" name="connectivity_score" value="10.83333"/>
    <att type="string" name="MCL_Cluster_ID" value="cl_13"/>
    <att type="string" name="ID" value="LmjF19.0710"/>
    <att type="integer" name="connectivity_rank" value="842"/>
    <att type="string" name="KEGG_pathway" value="Reductive carboxylate cycle (CO2 fixation)"/>
    <att type="string" name="functional_description" value="glycosomal malate dehydrogenase Leishmania major chr 19"/>
    <att type="integer" name="betweeness_rank" value="261"/>
    <att type="string" name="orthologue_1" value="LbrM19_V2.1020"/>
    <att type="integer" name="NCBI_GI" value="157868190"/>
    <att type="string" name="orthologue_2" value="LinJ19_V3.0710"/>
    <att type="string" name="KEGG_ORTHOLOGS" value="K00026"/>
    <att type="integer" name="Entrez_GENE_ID" value="5651170"/>
    <att type="string" name="orthologue_5" value="Tc00.1047053511293.69"/>
    <att type="string" name="orthologue_4" value="Tc00.1047053506503.69"/>
    <att type="string" name="canonicalName" value="LmjF19.0710"/>
    <att type="string" name="orthologue_3" value="Tb10.61.0980"/>
    <att type="string" name="Exclusive_targets" value="exclusive_targets"/>
    <att type="integer" name="Degree" value="13"/>
    <att type="string" name="GO_biological_process" value="tricarboxylic_acid_cycle_intermediate_metabolism|_|_(GO:0006100)"/>
    <att type="string" name="Enzyme_ID" value="ec:1.1.1.37"/>
    <att type="string" name="Uniprot_ID" value="Q4QDF0"/>
    <att type="real" name="AverageShortestPathLength" value="3.58168498"/>
    <att type="real" name="ClusteringCoefficient" value="0.48717949"/>
    <graphics type="ELLIPSE" h="30.0" w="70.0" x="1950.0" y="2328.0" fill="#6666ff" width="1" outline="#00ffff"/>
  </node>
  <node label="LmjF34.0140" id="-1188">
    <att type="string" name="PFAM" value="PF02866"/>
    <att type="real" name="betweeness_score" value="23803.53333"/>
    <att type="real" name="connectivity_score" value="29.4"/>
    <att type="string" name="MCL_Cluster_ID" value="cl_13"/>
    <att type="string" name="ID" value="LmjF34.0140"/>
    <att type="integer" name="connectivity_rank" value="561"/>
    <att type="string" name="KEGG_pathway" value="Reductive carboxylate cycle (CO2 fixation)"/>
    <att type="string" name="functional_description" value="malate dehydrogenase Leishmania major chr 34"/>
    <att type="string" name="Human_Ortholog_ORTHOMCL" value="Human_Ortholog"/>
    <att type="integer" name="betweeness_rank" value="52"/>
    <att type="string" name="Prosite" value="PS00068"/>
    <att type="string" name="orthologue_1" value="LbrM20_V2.0030"/>
    <att type="integer" name="NCBI_GI" value="157875425"/>
    <att type="string" name="orthologue_2" value="LinJ34_V3.0150"/>
    <att type="string" name="KEGG_ORTHOLOGS" value="K00026"/>
    <att type="integer" name="Entrez_GENE_ID" value="5654768"/>
    <att type="string" name="orthologue_5" value="Tc00.1047053506195.110"/>
    <att type="string" name="orthologue_4" value="Tc00.1047053507883.109"/>
    <att type="string" name="canonicalName" value="LmjF34.0140"/>
    <att type="string" name="orthologue_3" value="Tb10.70.5110"/>
    <att type="integer" name="Degree" value="37"/>
    <att type="string" name="GO_biological_process" value="tricarboxylic_acid_cycle_intermediate_metabolism|_|_(GO:0006100)"/>
    <att type="string" name="Enzyme_ID" value="ec:1.1.1.37"/>
    <att type="string" name="Uniprot_ID" value="Q4Q3J4"/>
    <att type="real" name="AverageShortestPathLength" value="3.09377289"/>
    <att type="real" name="ClusteringCoefficient" value="0.33183183"/>
    <graphics type="ELLIPSE" h="30.0" w="70.0" x="2016.0" y="2485.0" fill="#6666ff" width="1" outline="#00ffff"/>
  </node>
  <node label="LmjF25.1560" id="-1187">
    <att type="string" name="PFAM" value="PF07714"/>
    <att type="real" name="betweeness_score" value="68.53333"/>
    <att type="real" name="connectivity_score" value="144.7"/>
    <att type="string" name="MCL_Cluster_ID" value="cl_1"/>
    <att type="string" name="ID" value="LmjF25.1560"/>
    <att type="integer" name="Double_scoring_rank" value="47"/>
    <att type="integer" name="connectivity_rank" value="69"/>
    <att type="string" name="functional_description" value="protein kinase, putative Leishmania major chr 25"/>
    <att type="integer" name="betweeness_rank" value="834"/>
    <att type="string" name="Prosite" value="PS50322"/>
    <att type="string" name="orthologue_1" value="LbrM25_V2.2530"/>
    <att type="integer" name="NCBI_GI" value="157870726"/>
    <att type="string" name="orthologue_2" value="LinJ25_V3.1620"/>
    <att type="integer" name="Entrez_GENE_ID" value="5652635"/>
    <att type="string" name="orthologue_5" value="Tc00.1047053510421.150"/>
    <att type="string" name="orthologue_4" value="Tc00.1047053510089.130"/>
    <att type="string" name="canonicalName" value="LmjF25.1560"/>
    <att type="string" name="orthologue_3" value="Tb927.3.1610"/>
    <att type="string" name="Exclusive_targets" value="exclusive_targets"/>
    <att type="integer" name="Degree" value="184"/>
    <att type="string" name="GO_biological_process" value="protein_modification|_|_(GO:0006464)"/>
    <att type="string" name="Uniprot_ID" value="Q4Q9T5"/>
    <att type="real" name="AverageShortestPathLength" value="3.15018315"/>
    <att type="real" name="ClusteringCoefficient" value="0.85572583"/>
    <graphics type="ELLIPSE" h="30.0" w="70.0" x="2855.0" y="2899.0" fill="#6666ff" width="1" outline="#00ffff"/>
  </node>
  <node label="LmjF05.0550" id="-1186">
    <att type="string" name="PFAM" value="PF07714"/>
    <att type="real" name="betweeness_score" value="55487.43333"/>
    <att type="real" name="connectivity_score" value="135.06667"/>
    <att type="string" name="MCL_Cluster_ID" value="cl_1"/>
    <att type="string" name="ID" value="LmjF05.0550"/>
    <att type="integer" name="connectivity_rank" value="93"/>
    <att type="string" name="functional_description" value="protein kinase, putative Leishmania major chr 5"/>
    <att type="integer" name="betweeness_rank" value="16"/>
    <att type="string" name="Prosite" value="PS50011"/>
    <att type="string" name="orthologue_1" value="LbrM05_V2.0560"/>
    <att type="integer" name="NCBI_GI" value="157863966"/>
    <att type="string" name="orthologue_2" value="LinJ05_V3.0550"/>
    <att type="integer" name="Entrez_GENE_ID" value="5648917"/>
    <att type="string" name="orthologue_5" value="Tc00.1047053510609.70"/>
    <att type="string" name="orthologue_4" value="Tc00.1047053503617.10"/>
    <att type="string" name="canonicalName" value="LmjF05.0550"/>
    <att type="string" name="orthologue_3" value="Tb927.7.7360"/>
    <att type="string" name="Exclusive_targets" value="exclusive_targets"/>
    <att type="integer" name="Degree" value="165"/>
    <att type="string" name="GO_biological_process" value="regulation_of_DNA_replication|_|_(GO:0006275)"/>
    <att type="string" name="Uniprot_ID" value="Q4QJE7"/>
    <att type="real" name="AverageShortestPathLength" value="2.74285714"/>
    <att type="real" name="ClusteringCoefficient" value="0.61470806"/>
    <graphics type="ELLIPSE" h="30.0" w="70.0" x="2441.0" y="2846.0" fill="#6666ff" width="1" outline="#00ffff"/>
  </node>
  <node label="LmjF10.1160" id="-1185">
    <att type="string" name="PFAM" value="PF08477"/>
    <att type="real" name="betweeness_score" value="1503.96667"/>
    <att type="real" name="connectivity_score" value="100.7"/>
    <att type="string" name="MCL_Cluster_ID" value="cl_3"/>
    <att type="string" name="ID" value="LmjF10.1160"/>
    <att type="integer" name="connectivity_rank" value="204"/>
    <att type="string" name="functional_description" value="rab1 small GTP-binding protein, putative Leishmania major chr 10"/>
    <att type="integer" name="betweeness_rank" value="427"/>
    <att type="string" name="Prosite" value="PS00675"/>
    <att type="string" name="orthologue_1" value="LbrM10_V2.1270"/>
    <att type="integer" name="NCBI_GI" value="157865485"/>
    <att type="string" name="orthologue_2" value="LinJ10_V3.1250"/>
    <att type="string" name="KEGG_ORTHOLOGS" value="K07976"/>
    <att type="integer" name="Entrez_GENE_ID" value="5649721"/>
    <att type="string" name="orthologue_5" value="Tc00.1047053509571.79"/>
    <att type="string" name="orthologue_4" value="Tc00.1047053503689.4"/>
    <att type="string" name="canonicalName" value="LmjF10.1160"/>
    <att type="string" name="orthologue_3" value="Tb927.8.4610"/>
    <att type="integer" name="Degree" value="104"/>
    <att type="string" name="GO_biological_process" value="transport|_|_(GO:0006810)"/>
    <att type="string" name="Uniprot_ID" value="Q4QH98"/>
    <att type="real" name="AverageShortestPathLength" value="3.25641026"/>
    <att type="real" name="ClusteringCoefficient" value="0.78958178"/>
    <graphics type="ELLIPSE" h="30.0" w="70.0" x="1654.0" y="3167.0" fill="#6666ff" width="1" outline="#00ffff"/>
  </node>
  <node label="LmjF36.6470" id="-1184">
    <att type="string" name="PFAM" value="PF07714"/>
    <att type="real" name="betweeness_score" value="571.83333"/>
    <att type="real" name="connectivity_score" value="183.96667"/>
    <att type="string" name="MCL_Cluster_ID" value="cl_1"/>
    <att type="string" name="ID" value="LmjF36.6470"/>
    <att type="integer" name="Double_scoring_rank" value="1"/>
    <att type="integer" name="connectivity_rank" value="15"/>
    <att type="string" name="KEGG_pathway" value="Phosphatidylinositol signaling system"/>
    <att type="string" name="functional_description" value="LMPK  mitogen activated protein kinase homologue Leishmania major chr 36"/>
    <att type="integer" name="betweeness_rank" value="560"/>
    <att type="string" name="Prosite" value="PS50011"/>
    <att type="string" name="orthologue_1" value="LbrM35_V2.6810"/>
    <att type="integer" name="NCBI_GI" value="157877885"/>
    <att type="string" name="orthologue_2" value="LinJ36_V3.6760"/>
    <att type="string" name="KEGG_ORTHOLOGS" value="K00924"/>
    <att type="integer" name="Entrez_GENE_ID" value="5655960"/>
    <att type="string" name="orthologue_4" value="Tc00.1047053504167.30"/>
    <att type="string" name="canonicalName" value="LmjF36.6470"/>
    <att type="string" name="orthologue_3" value="Tb10.6k15.2790"/>
    <att type="string" name="Exclusive_targets" value="exclusive_targets"/>
    <att type="integer" name="Degree" value="201"/>
    <att type="string" name="GO_biological_process" value="protein_modification|_|_(GO:0006464)"/>
    <att type="string" name="Enzyme_ID" value="ec:2.7.1.-"/>
    <att type="string" name="Uniprot_ID" value="Q4Q0B0"/>
    <att type="real" name="AverageShortestPathLength" value="3.13772894"/>
    <att type="real" name="ClusteringCoefficient" value="0.78114428"/>
    <graphics type="ELLIPSE" h="30.0" w="70.0" x="2760.0" y="2885.0" fill="#6666ff" width="1" outline="#00ffff"/>
  </node>
  <node label="LmjF07.0250" id="-1183">
    <att type="string" name="PFAM" value="PF07714"/>
    <att type="real" name="betweeness_score" value="18.6"/>
    <att type="real" name="connectivity_score" value="116.7"/>
    <att type="string" name="MCL_Cluster_ID" value="cl_1"/>
    <att type="string" name="ID" value="LmjF07.0250"/>
    <att type="integer" name="connectivity_rank" value="136"/>
    <att type="string" name="functional_description" value="protein kinase, putative Leishmania major chr 7"/>
    <att type="integer" name="betweeness_rank" value="977"/>
    <att type="string" name="Prosite" value="PS50315"/>
    <att type="string" name="orthologue_1" value="LbrM07_V2.0260"/>
    <att type="integer" name="NCBI_GI" value="157864438"/>
    <att type="string" name="orthologue_2" value="LinJ07_V3.0410"/>
    <att type="integer" name="Entrez_GENE_ID" value="5649181"/>
    <att type="string" name="orthologue_5" value="Tc00.1047053505071.140"/>
    <att type="string" name="orthologue_4" value="Tc00.1047053511393.60"/>
    <att type="string" name="canonicalName" value="LmjF07.0250"/>
    <att type="string" name="orthologue_3" value="Tb927.8.1780"/>
    <att type="string" name="Exclusive_targets" value="exclusive_targets"/>
    <att type="integer" name="Degree" value="147"/>
    <att type="string" name="GO_biological_process" value="protein_modification|_|_(GO:0006464)"/>
    <att type="string" name="Uniprot_ID" value="Q4QIR9"/>
    <att type="real" name="AverageShortestPathLength" value="3.18827839"/>
    <att type="real" name="ClusteringCoefficient" value="0.96785015"/>
    <graphics type="ELLIPSE" h="30.0" w="70.0" x="2585.0" y="3041.0" fill="#6666ff" width="1" outline="#00ffff"/>
  </node>
  <node label="LmjF32.3250" id="-1182">
    <att type="string" name="PFAM" value="PF07714"/>
    <att type="real" name="betweeness_score" value="55.26667"/>
    <att type="real" name="connectivity_score" value="121.06667"/>
    <att type="string" name="MCL_Cluster_ID" value="cl_1"/>
    <att type="string" name="ID" value="LmjF32.3250"/>
    <att type="integer" name="Double_scoring_rank" value="91"/>
    <att type="integer" name="connectivity_rank" value="124"/>
    <att type="string" name="functional_description" value="mitogen-activated protein kinase, putative Leishmania major chr 32"/>
    <att type="string" name="Human_Ortholog_ORTHOMCL" value="Human_Ortholog"/>
    <att type="integer" name="betweeness_rank" value="867"/>
    <att type="string" name="Prosite" value="PS50011"/>
    <att type="string" name="orthologue_1" value="LbrM32_V2.3540"/>
    <att type="integer" name="NCBI_GI" value="157874335"/>
    <att type="string" name="orthologue_2" value="LinJ32_V3.3450"/>
    <att type="string" name="KEGG_ORTHOLOGS" value="K08824"/>
    <att type="integer" name="Entrez_GENE_ID" value="5656449"/>
    <att type="string" name="orthologue_5" value="Tc00.1047053511025.30"/>
    <att type="string" name="orthologue_4" value="Tc00.1047053511531.59"/>
    <att type="string" name="canonicalName" value="LmjF32.3250"/>
    <att type="string" name="orthologue_3" value="Tb11.01.8550"/>
    <att type="integer" name="Degree" value="152"/>
    <att type="string" name="GO_biological_process" value="protein_modification|_|_(GO:0006464)"/>
    <att type="string" name="Enzyme_ID" value="ec:2.7.11.22"/>
    <att type="string" name="Uniprot_ID" value="Q4Q4U7"/>
    <att type="real" name="AverageShortestPathLength" value="3.17362637"/>
    <att type="real" name="ClusteringCoefficient" value="0.95303242"/>
    <graphics type="ELLIPSE" h="30.0" w="70.0" x="2700.0" y="3041.0" fill="#6666ff" width="1" outline="#00ffff"/>
  </node>
  <node label="LmjF33.1710" id="-1181">
    <att type="string" name="PFAM" value="PF10707"/>
    <att type="real" name="betweeness_score" value="588.53333"/>
    <att type="real" name="connectivity_score" value="179.6"/>
    <att type="string" name="MCL_Cluster_ID" value="cl_1"/>
    <att type="string" name="ID" value="LmjF33.1710"/>
    <att type="integer" name="Double_scoring_rank" value="14"/>
    <att type="integer" name="connectivity_rank" value="30"/>
    <att type="string" name="functional_description" value="protein kinase, putative Leishmania major chr 33"/>
    <att type="integer" name="betweeness_rank" value="555"/>
    <att type="string" name="Prosite" value="PS50222"/>
    <att type="string" name="orthologue_1" value="LbrM33_V2.1980"/>
    <att type="integer" name="NCBI_GI" value="157875050"/>
    <att type="string" name="orthologue_2" value="LinJ33_V3.1810"/>
    <att type="integer" name="Entrez_GENE_ID" value="5654594"/>
    <att type="string" name="orthologue_5" value="Tc00.1047053510257.130"/>
    <att type="string" name="orthologue_4" value="Tc00.1047053509213.160"/>
    <att type="string" name="canonicalName" value="LmjF33.1710"/>
    <att type="string" name="orthologue_3" value="Tb927.2.1820"/>
    <att type="string" name="Exclusive_targets" value="exclusive_targets"/>
    <att type="integer" name="Degree" value="199"/>
    <att type="string" name="GO_biological_process" value="protein_modification|_|_(GO:0006464)"/>
    <att type="string" name="Uniprot_ID" value="Q4Q416"/>
    <att type="real" name="AverageShortestPathLength" value="3.13919414"/>
    <att type="real" name="ClusteringCoefficient" value="0.79386833"/>
    <graphics type="ELLIPSE" h="30.0" w="70.0" x="2911.0" y="3019.0" fill="#6666ff" width="1" outline="#00ffff"/>
  </node>
  <node label="LmjF32.0260" id="-1180">
    <att type="string" name="PFAM" value="PF07714"/>
    <att type="real" name="betweeness_score" value="100.66667"/>
    <att type="real" name="connectivity_score" value="107.56667"/>
    <att type="string" name="MCL_Cluster_ID" value="cl_1"/>
    <att type="string" name="ID" value="LmjF32.0260"/>
    <att type="integer" name="connectivity_rank" value="174"/>
    <att type="string" name="functional_description" value="protein kinase, putative Leishmania major chr 32"/>
    <att type="integer" name="betweeness_rank" value="776"/>
    <att type="string" name="Prosite" value="PS50310"/>
    <att type="string" name="orthologue_1" value="LbrM32_V2.0330"/>
    <att type="integer" name="NCBI_GI" value="157873669"/>
    <att type="string" name="orthologue_2" value="LinJ32_V3.0270"/>
    <att type="string" name="KEGG_ORTHOLOGS" value="K00870"/>
    <att type="integer" name="Entrez_GENE_ID" value="5656135"/>
    <att type="string" name="orthologue_4" value="Tc00.1047053511283.280"/>
    <att type="string" name="canonicalName" value="LmjF32.0260"/>
    <att type="string" name="orthologue_3" value="Tb10.61.2330"/>
    <att type="integer" name="Degree" value="136"/>
    <att type="string" name="GO_biological_process" value="protein_modification|_|_(GO:0006464)"/>
    <att type="string" name="Enzyme_ID" value="ec:2.7.1.37"/>
    <att type="string" name="Uniprot_ID" value="Q4Q5Q9"/>
    <att type="real" name="AverageShortestPathLength" value="3.2014652"/>
    <att type="real" name="ClusteringCoefficient" value="0.99074074"/>
    <graphics type="ELLIPSE" h="30.0" w="70.0" x="2664.0" y="3119.0" fill="#6666ff" width="1" outline="#00ffff"/>
  </node>
  <node label="LmjF35.5190" id="-1179">
    <att type="string" name="PFAM" value="PF07714"/>
    <att type="real" name="betweeness_score" value="78.93333"/>
    <att type="real" name="connectivity_score" value="136.76667"/>
    <att type="string" name="MCL_Cluster_ID" value="cl_1"/>
    <att type="string" name="ID" value="LmjF35.5190"/>
    <att type="integer" name="Double_scoring_rank" value="59"/>
    <att type="integer" name="connectivity_rank" value="84"/>
    <att type="string" name="functional_description" value="NIMA-related kinase, putative Leishmania major chr 35"/>
    <att type="integer" name="betweeness_rank" value="814"/>
    <att type="string" name="Prosite" value="PS50011"/>
    <att type="string" name="orthologue_1" value="LbrM34_V2.5140"/>
    <att type="integer" name="NCBI_GI" value="72549995"/>
    <att type="string" name="orthologue_2" value="LinJ35_V3.5160"/>
    <att type="integer" name="Entrez_GENE_ID" value="3684728"/>
    <att type="string" name="orthologue_4" value="Tc00.1047053510729.140"/>
    <att type="string" name="canonicalName" value="LmjF35.5190"/>
    <att type="string" name="orthologue_3" value="Tc00.1047053506885.280"/>
    <att type="string" name="Exclusive_targets" value="exclusive_targets"/>
    <att type="integer" name="Degree" value="173"/>
    <att type="string" name="GO_biological_process" value="protein_modification|_|_(GO:0006464)"/>
    <att type="string" name="Uniprot_ID" value="Q4FVV4"/>
    <att type="real" name="AverageShortestPathLength" value="3.15824176"/>
    <att type="real" name="ClusteringCoefficient" value="0.89218981"/>
    <graphics type="ELLIPSE" h="30.0" w="70.0" x="2595.0" y="2944.0" fill="#6666ff" width="1" outline="#00ffff"/>
  </node>
  <node label="LmjF19.1470" id="-1178">
    <att type="string" name="PFAM" value="PF07714"/>
    <att type="real" name="betweeness_score" value="140.5"/>
    <att type="real" name="connectivity_score" value="118.93333"/>
    <att type="string" name="MCL_Cluster_ID" value="cl_1"/>
    <att type="string" name="ID" value="LmjF19.1470"/>
    <att type="integer" name="Double_scoring_rank" value="95"/>
    <att type="integer" name="connectivity_rank" value="128"/>
    <att type="string" name="functional_description" value="protein kinase, putative Leishmania major chr 19"/>
    <att type="integer" name="betweeness_rank" value="732"/>
    <att type="string" name="Prosite" value="PS50011"/>
    <att type="string" name="orthologue_1" value="LbrM19_V2.1740"/>
    <att type="integer" name="NCBI_GI" value="157868364"/>
    <att type="string" name="orthologue_2" value="LinJ19_V3.1510"/>
    <att type="integer" name="Entrez_GENE_ID" value="5651257"/>
    <att type="string" name="canonicalName" value="LmjF19.1470"/>
    <att type="string" name="Exclusive_targets" value="exclusive_targets"/>
    <att type="integer" name="Degree" value="150"/>
    <att type="string" name="GO_biological_process" value="protein_modification|_|_(GO:0006464)"/>
    <att type="string" name="Uniprot_ID" value="Q4QD63"/>
    <att type="real" name="AverageShortestPathLength" value="3.18608059"/>
    <att type="real" name="ClusteringCoefficient" value="0.95910515"/>
    <graphics type="ELLIPSE" h="30.0" w="70.0" x="2796.0" y="3055.0" fill="#6666ff" width="1" outline="#00ffff"/>
  </node>
  <node label="LmjF04.0420" id="-1177">
    <att type="real" name="betweeness_score" value="70.2"/>
    <att type="real" name="connectivity_score" value="21.73333"/>
    <att type="string" name="MCL_Cluster_ID" value="cl_6"/>
    <att type="string" name="ID" value="LmjF04.0420"/>
    <att type="integer" name="connectivity_rank" value="657"/>
    <att type="string" name="functional_description" value="hypothetical protein, conserved Leishmania major chr 4"/>
    <att type="integer" name="betweeness_rank" value="830"/>
    <att type="string" name="orthologue_1" value="LbrM04_V2.0460"/>
    <att type="string" name="orthologue_2" value="LinJ04_V3.0400"/>
    <att type="string" name="orthologue_5" value="Tc00.1047053510335.10"/>
    <att type="string" name="orthologue_4" value="Tc00.1047053503855.60"/>
    <att type="string" name="canonicalName" value="LmjF04.0420"/>
    <att type="string" name="orthologue_3" value="Tb09.160.5530"/>
    <att type="integer" name="Degree" value="30"/>
    <att type="real" name="AverageShortestPathLength" value="3.91648352"/>
    <att type="real" name="ClusteringCoefficient" value="0.99770115"/>
    <graphics type="ELLIPSE" h="30.0" w="70.0" x="3101.0" y="3740.0" fill="#6666ff" width="1" outline="#00ffff"/>
  </node>
  <node label="LmjF34.1050" id="-1176">
    <att type="string" name="PFAM" value="PF07719"/>
    <att type="real" name="betweeness_score" value="190.63333"/>
    <att type="real" name="connectivity_score" value="29.36667"/>
    <att type="string" name="MCL_Cluster_ID" value="cl_6"/>
    <att type="string" name="ID" value="LmjF34.1050"/>
    <att type="integer" name="connectivity_rank" value="563"/>
    <att type="string" name="functional_description" value="hypothetical protein, conserved Leishmania major chr 34"/>
    <att type="integer" name="betweeness_rank" value="702"/>
    <att type="string" name="Prosite" value="PS50280"/>
    <att type="string" name="orthologue_1" value="LbrM20_V2.1020"/>
    <att type="integer" name="NCBI_GI" value="157875626"/>
    <att type="string" name="orthologue_2" value="LinJ34_V3.1120"/>
    <att type="integer" name="Entrez_GENE_ID" value="5654862"/>
    <att type="string" name="orthologue_5" value="Tc00.1047053507739.30"/>
    <att type="string" name="orthologue_4" value="Tc00.1047053506435.400"/>
    <att type="string" name="canonicalName" value="LmjF34.1050"/>
    <att type="string" name="orthologue_3" value="Tb927.4.3310"/>
    <att type="integer" name="Degree" value="39"/>
    <att type="string" name="Uniprot_ID" value="Q4Q3A0"/>
    <att type="real" name="AverageShortestPathLength" value="3.65201465"/>
    <att type="real" name="ClusteringCoefficient" value="0.89608637"/>
    <graphics type="ELLIPSE" h="30.0" w="70.0" x="2966.0" y="3644.0" fill="#6666ff" width="1" outline="#00ffff"/>
  </node>
  <node label="LmjF34.1060" id="-1175">
    <att type="string" name="PFAM" value="PF07728"/>
    <att type="real" name="betweeness_score" value="4940.0"/>
    <att type="real" name="connectivity_score" value="66.86667"/>
    <att type="string" name="MCL_Cluster_ID" value="cl_4"/>
    <att type="string" name="ID" value="LmjF34.1060"/>
    <att type="integer" name="connectivity_rank" value="365"/>
    <att type="string" name="functional_description" value="mitochondrial ATP-dependent zinc metallopeptidase, putative Leishmania major chr 34"/>
    <att type="string" name="Human_Ortholog_ORTHOMCL" value="Human_Ortholog"/>
    <att type="integer" name="betweeness_rank" value="256"/>
    <att type="string" name="Prosite" value="PS00674"/>
    <att type="string" name="orthologue_1" value="LbrM20_V2.1030"/>
    <att type="integer" name="NCBI_GI" value="157875629"/>
    <att type="string" name="orthologue_2" value="LinJ34_V3.1130"/>
    <att type="integer" name="Entrez_GENE_ID" value="5654863"/>
    <att type="string" name="orthologue_5" value="Tc00.1047053507739.20"/>
    <att type="string" name="orthologue_4" value="Tc00.1047053506435.390"/>
    <att type="string" name="canonicalName" value="LmjF34.1060"/>
    <att type="string" name="orthologue_3" value="Tb927.4.3300"/>
    <att type="integer" name="Degree" value="74"/>
    <att type="string" name="GO_biological_process" value="proteolysis_and_peptidolysis|_|_(GO:0006508)"/>
    <att type="string" name="Uniprot_ID" value="Q4Q399"/>
    <att type="real" name="AverageShortestPathLength" value="3.34358974"/>
    <att type="real" name="ClusteringCoefficient" value="0.84154017"/>
    <graphics type="ELLIPSE" h="30.0" w="70.0" x="2193.0" y="1784.0" fill="#6666ff" width="1" outline="#00ffff"/>
  </node>
  <node label="LmjF05.0400" id="-1174">
    <att type="string" name="PFAM" value="PF10174"/>
    <att type="real" name="betweeness_score" value="1192.86667"/>
    <att type="real" name="connectivity_score" value="10.06667"/>
    <att type="string" name="MCL_Cluster_ID" value="cl_10"/>
    <att type="string" name="ID" value="LmjF05.0400"/>
    <att type="integer" name="connectivity_rank" value="873"/>
    <att type="string" name="functional_description" value="structural maintenance of chromosome (SMC), putative Leishmania major chr 5"/>
    <att type="string" name="Human_Ortholog_ORTHOMCL" value="Human_Ortholog"/>
    <att type="integer" name="betweeness_rank" value="461"/>
    <att type="string" name="Prosite" value="PS00211"/>
    <att type="string" name="orthologue_1" value="LbrM05_V2.0410"/>
    <att type="integer" name="NCBI_GI" value="157863934"/>
    <att type="string" name="orthologue_2" value="LinJ05_V3.0400"/>
    <att type="string" name="KEGG_ORTHOLOGS" value="K06674"/>
    <att type="integer" name="Entrez_GENE_ID" value="5648902"/>
    <att type="string" name="orthologue_4" value="Tc00.1047053511633.60"/>
    <att type="string" name="canonicalName" value="LmjF05.0400"/>
    <att type="string" name="orthologue_3" value="Tb10.406.0600"/>
    <att type="integer" name="Degree" value="12"/>
    <att type="string" name="GO_biological_process" value="mitotic_sister_chromatid_segregation|_|_(GO:0000070)"/>
    <att type="string" name="Uniprot_ID" value="Q4QJG2"/>
    <att type="real" name="AverageShortestPathLength" value="4.35311355"/>
    <att type="real" name="ClusteringCoefficient" value="0.60606061"/>
    <graphics type="ELLIPSE" h="30.0" w="70.0" x="1090.0" y="3615.0" fill="#6666ff" width="1" outline="#00ffff"/>
  </node>
  <node label="LmjF28.0530" id="-1173">
    <att type="string" name="PFAM" value="PF10459"/>
    <att type="real" name="betweeness_score" value="44.03333"/>
    <att type="real" name="connectivity_score" value="5.13333"/>
    <att type="string" name="MCL_Cluster_ID" value="cl_10"/>
    <att type="string" name="ID" value="LmjF28.0530"/>
    <att type="integer" name="connectivity_rank" value="1028"/>
    <att type="string" name="KEGG_pathway" value="Non-homologous end-joining"/>
    <att type="string" name="functional_description" value="RAD50 DNA repair-like protein Leishmania major chr 28"/>
    <att type="string" name="Human_Ortholog_ORTHOMCL" value="Human_Ortholog"/>
    <att type="integer" name="betweeness_rank" value="897"/>
    <att type="string" name="Prosite" value="PS00296"/>
    <att type="string" name="orthologue_1" value="LbrM28_V2.0550"/>
    <att type="integer" name="NCBI_GI" value="157871564"/>
    <att type="string" name="orthologue_2" value="LinJ28_V3.0560"/>
    <att type="string" name="KEGG_ORTHOLOGS" value="K10866"/>
    <att type="integer" name="Entrez_GENE_ID" value="5653259"/>
    <att type="string" name="orthologue_6" value="Tc00.1047053508817.70"/>
    <att type="string" name="orthologue_5" value="Tc00.1047053503801.9"/>
    <att type="string" name="orthologue_4" value="Tc00.1047053503799.10"/>
    <att type="string" name="canonicalName" value="LmjF28.0530"/>
    <att type="string" name="orthologue_3" value="Tb11.01.0340"/>
    <att type="integer" name="Degree" value="7"/>
    <att type="string" name="GO_biological_process" value="nucleobase,_nucleoside,_nucleotide_and_nucleic_acid_metabolism|_|_(GO:0006139)"/>
    <att type="string" name="Enzyme_ID" value="ec:3.6.-.-"/>
    <att type="string" name="Uniprot_ID" value="Q4Q8L7"/>
    <att type="real" name="AverageShortestPathLength" value="5.18388278"/>
    <att type="real" name="ClusteringCoefficient" value="0.76190476"/>
    <graphics type="ELLIPSE" h="30.0" w="70.0" x="834.0" y="3767.0" fill="#6666ff" width="1" outline="#00ffff"/>
  </node>
  <node label="LmjF33.0314" id="-1172">
    <att type="string" name="PFAM" value="PF08399"/>
    <att type="real" name="betweeness_score" value="11159.73333"/>
    <att type="real" name="connectivity_score" value="99.76667"/>
    <att type="string" name="MCL_Cluster_ID" value="cl_2"/>
    <att type="string" name="ID" value="LmjF33.0314"/>
    <att type="integer" name="connectivity_rank" value="217"/>
    <att type="string" name="functional_description" value="HSP83-2  heat shock protein 83-1 Leishmania major chr 33"/>
    <att type="string" name="Human_Ortholog_ORTHOMCL" value="Human_Ortholog"/>
    <att type="integer" name="betweeness_rank" value="136"/>
    <att type="string" name="Prosite" value="PS00298"/>
    <att type="string" name="orthologue_1" value="LbrM33_V2.0340"/>
    <att type="integer" name="NCBI_GI" value="157874683"/>
    <att type="string" name="orthologue_2" value="LbrM33_V2.0350"/>
    <att type="string" name="orthologue_10" value="Tc00.1047053509105.150"/>
    <att type="string" name="KEGG_ORTHOLOGS" value="K04079"/>
    <att type="string" name="orthologue_11" value="Tc00.1047053509643.130"/>
    <att type="integer" name="Entrez_GENE_ID" value="5654410"/>
    <att type="string" name="orthologue_6" value="Tb10.26.1080"/>
    <att type="string" name="orthologue_5" value="LinJ33_V3.0370"/>
    <att type="string" name="orthologue_4" value="LinJ33_V3.0360"/>
    <att type="string" name="canonicalName" value="LmjF33.0314"/>
    <att type="string" name="orthologue_3" value="LinJ33_V3.0350"/>
    <att type="string" name="orthologue_9" value="Tc00.1047053509105.140"/>
    <att type="string" name="orthologue_8" value="Tc00.1047053507713.30"/>
    <att type="string" name="orthologue_7" value="Tc00.1047053509643.139"/>
    <att type="integer" name="Degree" value="113"/>
    <att type="string" name="GO_biological_process" value="protein_metabolism|_|_(GO:0019538)"/>
    <att type="string" name="Uniprot_ID" value="Q4Q4I6"/>
    <att type="real" name="AverageShortestPathLength" value="2.6"/>
    <att type="real" name="ClusteringCoefficient" value="0.38037295"/>
    <graphics type="ELLIPSE" h="30.0" w="70.0" x="2140.0" y="2783.0" fill="#6666ff" width="1" outline="#00ffff"/>
  </node>
  <node label="LmjF35.1200" id="-1171">
    <att type="string" name="PFAM" value="PF07717"/>
    <att type="real" name="betweeness_score" value="14007.1"/>
    <att type="real" name="connectivity_score" value="43.06667"/>
    <att type="string" name="MCL_Cluster_ID" value="cl_2"/>
    <att type="string" name="ID" value="LmjF35.1200"/>
    <att type="integer" name="connectivity_rank" value="431"/>
    <att type="string" name="functional_description" value="pre-mRNA splicing factor ATP-dependent RNA helicase, putative Leishmania major chr 35"/>
    <att type="string" name="Human_Ortholog_ORTHOMCL" value="Human_Ortholog"/>
    <att type="integer" name="betweeness_rank" value="105"/>
    <att type="string" name="Prosite" value="PS51194"/>
    <att type="string" name="orthologue_1" value="LbrM34_V2.1120"/>
    <att type="integer" name="NCBI_GI" value="72547434"/>
    <att type="string" name="orthologue_2" value="LinJ35_V3.1210"/>
    <att type="integer" name="Entrez_GENE_ID" value="3684641"/>
    <att type="string" name="orthologue_5" value="Tc00.1047053508805.10"/>
    <att type="string" name="orthologue_4" value="Tc00.1047053503911.20"/>
    <att type="string" name="canonicalName" value="LmjF35.1200"/>
    <att type="string" name="orthologue_3" value="Tb927.5.1150"/>
    <att type="integer" name="Degree" value="51"/>
    <att type="string" name="Uniprot_ID" value="Q4FWZ8"/>
    <att type="real" name="AverageShortestPathLength" value="3.13479853"/>
    <att type="real" name="ClusteringCoefficient" value="0.39607843"/>
    <graphics type="ELLIPSE" h="30.0" w="70.0" x="2549.0" y="2494.0" fill="#6666ff" width="1" outline="#00ffff"/>
  </node>
  <node label="LmjF36.6230" id="-1170">
    <att type="string" name="PFAM" value="PF09439"/>
    <att type="real" name="betweeness_score" value="7846.16667"/>
    <att type="real" name="connectivity_score" value="95.53333"/>
    <att type="string" name="MCL_Cluster_ID" value="cl_3"/>
    <att type="string" name="ID" value="LmjF36.6230"/>
    <att type="integer" name="connectivity_rank" value="241"/>
    <att type="string" name="functional_description" value="ARL-3B  ADP ribosylation factor 3, putative Leishmania major chr 36"/>
    <att type="string" name="Human_Ortholog_ORTHOMCL" value="Human_Ortholog"/>
    <att type="integer" name="betweeness_rank" value="191"/>
    <att type="string" name="orthologue_1" value="LbrM35_V2.6550"/>
    <att type="integer" name="NCBI_GI" value="157877826"/>
    <att type="string" name="orthologue_2" value="LinJ36_V3.6490"/>
    <att type="string" name="KEGG_ORTHOLOGS" value="K07944"/>
    <att type="integer" name="Entrez_GENE_ID" value="5655928"/>
    <att type="string" name="orthologue_6" value="Tc00.1047053507951.170"/>
    <att type="string" name="orthologue_5" value="Tc00.1047053504433.10"/>
    <att type="string" name="orthologue_4" value="Tb10.6k15.1960"/>
    <att type="string" name="canonicalName" value="LmjF36.6230"/>
    <att type="string" name="orthologue_3" value="Tb927.3.3450"/>
    <att type="integer" name="Degree" value="101"/>
    <att type="string" name="GO_biological_process" value="transport|_|_(GO:0006810)"/>
    <att type="string" name="Uniprot_ID" value="Q4Q0D7"/>
    <att type="real" name="AverageShortestPathLength" value="3.02417582"/>
    <att type="real" name="ClusteringCoefficient" value="0.76336634"/>
    <graphics type="ELLIPSE" h="30.0" w="70.0" x="1790.0" y="3115.0" fill="#6666ff" width="1" outline="#00ffff"/>
  </node>
  <node label="LmjF25.0130" id="-1169">
    <att type="string" name="PFAM" value="PF08477"/>
    <att type="real" name="betweeness_score" value="130.96667"/>
    <att type="real" name="connectivity_score" value="97.1"/>
    <att type="string" name="MCL_Cluster_ID" value="cl_3"/>
    <att type="string" name="ID" value="LmjF25.0130"/>
    <att type="integer" name="connectivity_rank" value="235"/>
    <att type="string" name="functional_description" value="elongation factor, putative Leishmania major chr 25"/>
    <att type="integer" name="betweeness_rank" value="739"/>
    <att type="string" name="Prosite" value="PS00301"/>
    <att type="string" name="orthologue_1" value="LbrM25_V2.0130"/>
    <att type="integer" name="NCBI_GI" value="157870430"/>
    <att type="string" name="orthologue_2" value="LinJ25_V3.0130"/>
    <att type="integer" name="Entrez_GENE_ID" value="5652421"/>
    <att type="string" name="orthologue_4" value="Tc00.1047053504109.150"/>
    <att type="string" name="canonicalName" value="LmjF25.0130"/>
    <att type="string" name="orthologue_3" value="Tb11.03.0940"/>
    <att type="integer" name="Degree" value="101"/>
    <att type="string" name="GO_biological_process" value="translational_elongation|_|_(GO:0006414)"/>
    <att type="string" name="Uniprot_ID" value="Q4QA83"/>
    <att type="real" name="AverageShortestPathLength" value="3.30549451"/>
    <att type="real" name="ClusteringCoefficient" value="0.83326733"/>
    <graphics type="ELLIPSE" h="30.0" w="70.0" x="1598.0" y="3166.0" fill="#6666ff" width="1" outline="#00ffff"/>
  </node>
  <node label="LmjF28.0030" id="-1168">
    <att type="string" name="PFAM" value="PF00270"/>
    <att type="real" name="betweeness_score" value="2.93333"/>
    <att type="real" name="connectivity_score" value="36.8"/>
    <att type="string" name="MCL_Cluster_ID" value="cl_4"/>
    <att type="string" name="ID" value="LmjF28.0030"/>
    <att type="integer" name="connectivity_rank" value="504"/>
    <att type="string" name="functional_description" value="origin recognition complex subunit 1 (ORC1), putative Leishmania major chr 28"/>
    <att type="string" name="Human_Ortholog_ORTHOMCL" value="Human_Ortholog"/>
    <att type="integer" name="betweeness_rank" value="1055"/>
    <att type="string" name="orthologue_1" value="LbrM28_V2.0040"/>
    <att type="integer" name="NCBI_GI" value="157871464"/>
    <att type="string" name="orthologue_2" value="LinJ28_V3.0030"/>
    <att type="string" name="KEGG_ORTHOLOGS" value="K02603"/>
    <att type="integer" name="Entrez_GENE_ID" value="5653213"/>
    <att type="string" name="orthologue_5" value="Tc00.1047053508239.10"/>
    <att type="string" name="orthologue_4" value="Tc00.1047053511159.20"/>
    <att type="string" name="canonicalName" value="LmjF28.0030"/>
    <att type="string" name="orthologue_3" value="Tb11.02.5110"/>
    <att type="integer" name="Degree" value="46"/>
    <att type="string" name="Uniprot_ID" value="Q4Q8R7"/>
    <att type="real" name="AverageShortestPathLength" value="3.37728938"/>
    <att type="real" name="ClusteringCoefficient" value="0.99806763"/>
    <graphics type="ELLIPSE" h="30.0" w="70.0" x="2311.0" y="1826.0" fill="#6666ff" width="1" outline="#00ffff"/>
  </node>
  <node label="LmjF19.1590" id="-1167">
    <att type="string" name="PFAM" value="PF08693"/>
    <att type="real" name="betweeness_score" value="59.26667"/>
    <att type="real" name="connectivity_score" value="70.0"/>
    <att type="string" name="MCL_Cluster_ID" value="cl_4"/>
    <att type="string" name="ID" value="LmjF19.1590"/>
    <att type="integer" name="connectivity_rank" value="350"/>
    <att type="string" name="functional_description" value="ATP-dependent zinc metallopeptidase, putative Leishmania major chr 19"/>
    <att type="integer" name="betweeness_rank" value="857"/>
    <att type="string" name="Prosite" value="PS00674"/>
    <att type="string" name="orthologue_1" value="LbrM19_V2.1850"/>
    <att type="integer" name="NCBI_GI" value="157868390"/>
    <att type="string" name="orthologue_2" value="LinJ19_V3.1620"/>
    <att type="integer" name="Entrez_GENE_ID" value="5651270"/>
    <att type="string" name="orthologue_6" value="Tc00.1047053506879.100"/>
    <att type="string" name="orthologue_5" value="Tc00.1047053506483.60"/>
    <att type="string" name="orthologue_4" value="Tb10.61.0110"/>
    <att type="string" name="canonicalName" value="LmjF19.1590"/>
    <att type="string" name="orthologue_3" value="Tb10.61.0260"/>
    <att type="string" name="orthologue_9" value="Tc00.1047053511301.120"/>
    <att type="string" name="orthologue_8" value="Tc00.1047053511299.60"/>
    <att type="string" name="orthologue_7" value="Tc00.1047053507213.10"/>
    <att type="integer" name="Degree" value="74"/>
    <att type="string" name="GO_biological_process" value="proteolysis_and_peptidolysis|_|_(GO:0006508)"/>
    <att type="string" name="Uniprot_ID" value="Q4QD50"/>
    <att type="real" name="AverageShortestPathLength" value="3.31355311"/>
    <att type="real" name="ClusteringCoefficient" value="0.86449463"/>
    <graphics type="ELLIPSE" h="30.0" w="70.0" x="2213.0" y="1920.0" fill="#6666ff" width="1" outline="#00ffff"/>
  </node>
  <node label="LmjF27.1370" id="-1166">
    <att type="string" name="PFAM" value="PF07714"/>
    <att type="real" name="betweeness_score" value="17.86667"/>
    <att type="real" name="connectivity_score" value="88.23333"/>
    <att type="string" name="MCL_Cluster_ID" value="cl_1"/>
    <att type="string" name="ID" value="LmjF27.1370"/>
    <att type="integer" name="connectivity_rank" value="269"/>
    <att type="string" name="functional_description" value="protein kinase, putative Leishmania major chr 27"/>
    <att type="string" name="Human_Ortholog_ORTHOMCL" value="Human_Ortholog"/>
    <att type="integer" name="betweeness_rank" value="979"/>
    <att type="string" name="Prosite" value="PS50322"/>
    <att type="string" name="orthologue_1" value="LbrM27_V2.1510"/>
    <att type="integer" name="NCBI_GI" value="73544401"/>
    <att type="string" name="orthologue_2" value="LinJ27_V3.1290"/>
    <att type="integer" name="Entrez_GENE_ID" value="3608533"/>
    <att type="string" name="canonicalName" value="LmjF27.1370"/>
    <att type="string" name="orthologue_3" value="Tb11.46.0003"/>
    <att type="integer" name="Degree" value="111"/>
    <att type="string" name="GO_biological_process" value="protein_modification|_|_(GO:0006464)"/>
    <att type="string" name="Uniprot_ID" value="Q4FYI1"/>
    <att type="real" name="AverageShortestPathLength" value="3.21245421"/>
    <att type="real" name="ClusteringCoefficient" value="0.9988534"/>
    <graphics type="ELLIPSE" h="30.0" w="70.0" x="2970.0" y="2746.0" fill="#6666ff" width="1" outline="#00ffff"/>
  </node>
  <node label="LmjF25.0870" id="-1165">
    <att type="string" name="PFAM" value="PF06293"/>
    <att type="real" name="betweeness_score" value="2101.83333"/>
    <att type="real" name="connectivity_score" value="176.7"/>
    <att type="string" name="MCL_Cluster_ID" value="cl_1"/>
    <att type="string" name="ID" value="LmjF25.0870"/>
    <att type="integer" name="connectivity_rank" value="39"/>
    <att type="string" name="functional_description" value="protein kinase, putative Leishmania major chr 25"/>
    <att type="string" name="Human_Ortholog_ORTHOMCL" value="Human_Ortholog"/>
    <att type="integer" name="betweeness_rank" value="365"/>
    <att type="string" name="Prosite" value="PS50011"/>
    <att type="string" name="orthologue_1" value="LbrM25_V2.0750"/>
    <att type="integer" name="NCBI_GI" value="157870582"/>
    <att type="string" name="orthologue_2" value="LinJ25_V3.0900"/>
    <att type="integer" name="Entrez_GENE_ID" value="5652497"/>
    <att type="string" name="orthologue_4" value="Tc00.1047053506925.260"/>
    <att type="string" name="canonicalName" value="LmjF25.0870"/>
    <att type="string" name="orthologue_3" value="Tb11.03.0290"/>
    <att type="integer" name="Degree" value="202"/>
    <att type="string" name="GO_biological_process" value="protein_modification|_|_(GO:0006464)"/>
    <att type="string" name="Uniprot_ID" value="Q4QA07"/>
    <att type="real" name="AverageShortestPathLength" value="3.13699634"/>
    <att type="real" name="ClusteringCoefficient" value="0.76843505"/>
    <graphics type="ELLIPSE" h="30.0" w="70.0" x="2789.0" y="2949.0" fill="#6666ff" width="1" outline="#00ffff"/>
  </node>
  <node label="LmjF29.2020" id="-1164">
    <att type="string" name="PFAM" value="PF10707"/>
    <att type="real" name="betweeness_score" value="1353.53333"/>
    <att type="real" name="connectivity_score" value="182.06667"/>
    <att type="string" name="MCL_Cluster_ID" value="cl_1"/>
    <att type="string" name="ID" value="LmjF29.2020"/>
    <att type="integer" name="Double_scoring_rank" value="8"/>
    <att type="integer" name="connectivity_rank" value="23"/>
    <att type="string" name="KEGG_pathway" value="Phosphatidylinositol signaling system"/>
    <att type="string" name="functional_description" value="serine/threonine protein kinase, putative Leishmania major chr 29"/>
    <att type="string" name="Human_Ortholog_ORTHOMCL" value="Human_Ortholog"/>
    <att type="integer" name="betweeness_rank" value="443"/>
    <att type="string" name="Prosite" value="PS50011"/>
    <att type="string" name="orthologue_1" value="LbrM29_V2.1990"/>
    <att type="integer" name="NCBI_GI" value="73536896"/>
    <att type="string" name="orthologue_2" value="LinJ29_V3.2140"/>
    <att type="string" name="KEGG_ORTHOLOGS" value="K00924"/>
    <att type="integer" name="Entrez_GENE_ID" value="3608907"/>
    <att type="string" name="orthologue_4" value="Tc00.1047053510329.210"/>
    <att type="string" name="canonicalName" value="LmjF29.2020"/>
    <att type="string" name="orthologue_3" value="Tb927.3.4560"/>
    <att type="integer" name="Degree" value="200"/>
    <att type="string" name="GO_biological_process" value="protein_modification|_|_(GO:0006464)"/>
    <att type="string" name="Enzyme_ID" value="ec:2.7.1.-"/>
    <att type="string" name="Uniprot_ID" value="Q4FXK0"/>
    <att type="real" name="AverageShortestPathLength" value="3.13846154"/>
    <att type="real" name="ClusteringCoefficient" value="0.78276382"/>
    <graphics type="ELLIPSE" h="30.0" w="70.0" x="2723.0" y="2936.0" fill="#6666ff" width="1" outline="#00ffff"/>
  </node>
  <node label="LmjF22.0490" id="-1163">
    <att type="string" name="PFAM" value="PF07714"/>
    <att type="real" name="betweeness_score" value="1319.13333"/>
    <att type="real" name="connectivity_score" value="184.4"/>
    <att type="string" name="MCL_Cluster_ID" value="cl_1"/>
    <att type="string" name="ID" value="LmjF22.0490"/>
    <att type="integer" name="connectivity_rank" value="14"/>
    <att type="string" name="functional_description" value="protein kinase, putative Leishmania major chr 22"/>
    <att type="integer" name="betweeness_rank" value="449"/>
    <att type="string" name="Prosite" value="PS50011"/>
    <att type="string" name="orthologue_1" value="LbrM22_V2.0440"/>
    <att type="integer" name="NCBI_GI" value="157869299"/>
    <att type="string" name="orthologue_2" value="LinJ22_V3.0370"/>
    <att type="integer" name="Entrez_GENE_ID" value="5651809"/>
    <att type="string" name="orthologue_5" value="Tc00.1047053509207.80"/>
    <att type="string" name="orthologue_4" value="Tc00.1047053506857.10"/>
    <att type="string" name="canonicalName" value="LmjF22.0490"/>
    <att type="string" name="orthologue_3" value="Tb927.7.2420"/>
    <att type="string" name="Exclusive_targets" value="exclusive_targets"/>
    <att type="integer" name="Degree" value="204"/>
    <att type="string" name="GO_biological_process" value="protein_modification|_|_(GO:0006464)"/>
    <att type="string" name="Uniprot_ID" value="Q4QBU7"/>
    <att type="real" name="AverageShortestPathLength" value="3.13553114"/>
    <att type="real" name="ClusteringCoefficient" value="0.76002125"/>
    <graphics type="ELLIPSE" h="30.0" w="70.0" x="2722.0" y="2907.0" fill="#6666ff" width="1" outline="#00ffff"/>
  </node>
  <node label="LmjF33.0340" id="-1162">
    <att type="string" name="PFAM" value="PF08399"/>
    <att type="real" name="betweeness_score" value="13624.9"/>
    <att type="real" name="connectivity_score" value="99.83333"/>
    <att type="string" name="MCL_Cluster_ID" value="cl_2"/>
    <att type="string" name="ID" value="LmjF33.0340"/>
    <att type="integer" name="connectivity_rank" value="216"/>
    <att type="string" name="functional_description" value="HSP83-11  heat shock protein 83-1 Leishmania major chr 33"/>
    <att type="string" name="Human_Ortholog_ORTHOMCL" value="Human_Ortholog"/>
    <att type="integer" name="betweeness_rank" value="108"/>
    <att type="string" name="Prosite" value="PS00298"/>
    <att type="string" name="orthologue_1" value="LbrM33_V2.0340"/>
    <att type="integer" name="NCBI_GI" value="157874702"/>
    <att type="string" name="orthologue_2" value="LbrM33_V2.0350"/>
    <att type="string" name="orthologue_10" value="Tc00.1047053509105.150"/>
    <att type="string" name="KEGG_ORTHOLOGS" value="K04079"/>
    <att type="string" name="orthologue_11" value="Tc00.1047053509643.130"/>
    <att type="integer" name="Entrez_GENE_ID" value="5654419"/>
    <att type="string" name="orthologue_6" value="Tb10.26.1080"/>
    <att type="string" name="orthologue_5" value="LinJ33_V3.0370"/>
    <att type="string" name="orthologue_4" value="LinJ33_V3.0360"/>
    <att type="string" name="canonicalName" value="LmjF33.0340"/>
    <att type="string" name="orthologue_3" value="LinJ33_V3.0350"/>
    <att type="string" name="orthologue_9" value="Tc00.1047053509105.140"/>
    <att type="string" name="orthologue_8" value="Tc00.1047053507713.30"/>
    <att type="string" name="orthologue_7" value="Tc00.1047053509643.139"/>
    <att type="integer" name="Degree" value="113"/>
    <att type="string" name="GO_biological_process" value="protein_metabolism|_|_(GO:0019538)"/>
    <att type="string" name="Uniprot_ID" value="Q4Q4I6"/>
    <att type="real" name="AverageShortestPathLength" value="2.6"/>
    <att type="real" name="ClusteringCoefficient" value="0.38037295"/>
    <graphics type="ELLIPSE" h="30.0" w="70.0" x="2100.0" y="2777.0" fill="#6666ff" width="1" outline="#00ffff"/>
  </node>
  <node label="LmjF32.0490" id="-1161">
    <att type="string" name="PFAM" value="PF08477"/>
    <att type="real" name="betweeness_score" value="11768.9"/>
    <att type="real" name="connectivity_score" value="134.7"/>
    <att type="string" name="MCL_Cluster_ID" value="cl_3"/>
    <att type="string" name="ID" value="LmjF32.0490"/>
    <att type="string" name="amastigote_expressed" value="amastigote_expressed"/>
    <att type="integer" name="connectivity_rank" value="95"/>
    <att type="string" name="functional_description" value="ras-related rab-4, putative Leishmania major chr 32"/>
    <att type="string" name="Human_Ortholog_ORTHOMCL" value="Human_Ortholog"/>
    <att type="integer" name="betweeness_rank" value="125"/>
    <att type="string" name="Prosite" value="PS00675"/>
    <att type="string" name="orthologue_1" value="LbrM32_V2.0600"/>
    <att type="integer" name="NCBI_GI" value="157873719"/>
    <att type="string" name="orthologue_2" value="LinJ32_V3.0520"/>
    <att type="string" name="KEGG_ORTHOLOGS" value="K07976"/>
    <att type="integer" name="Entrez_GENE_ID" value="5656160"/>
    <att type="string" name="orthologue_4" value="Tc00.1047053510911.30"/>
    <att type="string" name="canonicalName" value="LmjF32.0490"/>
    <att type="string" name="orthologue_3" value="Tb11.01.5320"/>
    <att type="integer" name="Degree" value="152"/>
    <att type="string" name="GO_biological_process" value="transport|_|_(GO:0006810)"/>
    <att type="string" name="Uniprot_ID" value="Q4Q5N4"/>
    <att type="real" name="AverageShortestPathLength" value="3.1025641"/>
    <att type="real" name="ClusteringCoefficient" value="0.44248867"/>
    <graphics type="ELLIPSE" h="30.0" w="70.0" x="2062.520263671875" y="3290.65185546875" fill="#6666ff" width="1" outline="#00ffff"/>
  </node>
  <node label="LmjF14.0760" id="-1160">
    <att type="string" name="PFAM" value="PF08477"/>
    <att type="real" name="betweeness_score" value="75.96667"/>
    <att type="real" name="connectivity_score" value="89.56667"/>
    <att type="string" name="MCL_Cluster_ID" value="cl_3"/>
    <att type="string" name="ID" value="LmjF14.0760"/>
    <att type="integer" name="connectivity_rank" value="262"/>
    <att type="string" name="functional_description" value="guanine nucleotide-binding protein-like protein Leishmania major chr 14"/>
    <att type="integer" name="betweeness_rank" value="817"/>
    <att type="string" name="orthologue_1" value="LbrM14_V2.0740"/>
    <att type="integer" name="NCBI_GI" value="157866571"/>
    <att type="string" name="orthologue_2" value="LinJ14_V3.0820"/>
    <att type="string" name="KEGG_ORTHOLOGS" value="K07976"/>
    <att type="integer" name="Entrez_GENE_ID" value="5650279"/>
    <att type="string" name="orthologue_4" value="Tc00.1047053511245.180"/>
    <att type="string" name="canonicalName" value="LmjF14.0760"/>
    <att type="string" name="orthologue_3" value="Tc00.1047053510989.30"/>
    <att type="integer" name="Degree" value="94"/>
    <att type="string" name="GO_biological_process" value="transport|_|_(GO:0006810)"/>
    <att type="string" name="Uniprot_ID" value="Q4QFQ7"/>
    <att type="real" name="AverageShortestPathLength" value="3.31062271"/>
    <att type="real" name="ClusteringCoefficient" value="0.88652482"/>
    <graphics type="ELLIPSE" h="30.0" w="70.0" x="1655.0" y="3215.0" fill="#6666ff" width="1" outline="#00ffff"/>
  </node>
  <node label="LmjF22.1240" id="-1159">
    <att type="string" name="PFAM" value="PF10047"/>
    <att type="real" name="betweeness_score" value="969.33333"/>
    <att type="real" name="connectivity_score" value="101.86667"/>
    <att type="string" name="MCL_Cluster_ID" value="cl_3"/>
    <att type="string" name="ID" value="LmjF22.1240"/>
    <att type="integer" name="connectivity_rank" value="194"/>
    <att type="string" name="functional_description" value="translation initiation factor IF-2, putative Leishmania major chr 22"/>
    <att type="string" name="Human_Ortholog_ORTHOMCL" value="Human_Ortholog"/>
    <att type="integer" name="betweeness_rank" value="492"/>
    <att type="string" name="Prosite" value="PS01176"/>
    <att type="string" name="orthologue_1" value="LbrM22_V2.1120"/>
    <att type="integer" name="NCBI_GI" value="157869447"/>
    <att type="string" name="orthologue_2" value="LinJ22_V3.1060"/>
    <att type="string" name="KEGG_ORTHOLOGS" value="K02519"/>
    <att type="integer" name="Entrez_GENE_ID" value="5651883"/>
    <att type="string" name="orthologue_5" value="Tc00.1047053511821.110"/>
    <att type="string" name="orthologue_4" value="Tc00.1047053510533.120"/>
    <att type="string" name="canonicalName" value="LmjF22.1240"/>
    <att type="string" name="orthologue_3" value="Tb927.7.3280"/>
    <att type="integer" name="Degree" value="105"/>
    <att type="string" name="GO_biological_process" value="translational_initiation|_|_(GO:0006413)"/>
    <att type="string" name="Uniprot_ID" value="Q4QBM3"/>
    <att type="real" name="AverageShortestPathLength" value="3.25641026"/>
    <att type="real" name="ClusteringCoefficient" value="0.77838828"/>
    <graphics type="ELLIPSE" h="30.0" w="70.0" x="1600.0" y="3070.0" fill="#6666ff" width="1" outline="#00ffff"/>
  </node>
  <node label="LmjF19.0360" id="-1158">
    <att type="string" name="PFAM" value="PF07714"/>
    <att type="real" name="betweeness_score" value="79.1"/>
    <att type="real" name="connectivity_score" value="135.73333"/>
    <att type="string" name="MCL_Cluster_ID" value="cl_1"/>
    <att type="string" name="ID" value="LmjF19.0360"/>
    <att type="integer" name="Double_scoring_rank" value="64"/>
    <att type="integer" name="connectivity_rank" value="91"/>
    <att type="string" name="functional_description" value="protein kinase, putative Leishmania major chr 19"/>
    <att type="integer" name="betweeness_rank" value="813"/>
    <att type="string" name="Prosite" value="PS50011"/>
    <att type="string" name="orthologue_1" value="LbrM19_V2.0680"/>
    <att type="integer" name="NCBI_GI" value="157868120"/>
    <att type="string" name="orthologue_2" value="LinJ19_V3.0360"/>
    <att type="integer" name="Entrez_GENE_ID" value="5651135"/>
    <att type="string" name="orthologue_5" value="Tc00.1047053507683.40"/>
    <att type="string" name="orthologue_4" value="Tc00.1047053511291.40"/>
    <att type="string" name="canonicalName" value="LmjF19.0360"/>
    <att type="string" name="orthologue_3" value="Tb10.61.1520"/>
    <att type="string" name="Exclusive_targets" value="exclusive_targets"/>
    <att type="integer" name="Degree" value="173"/>
    <att type="string" name="GO_biological_process" value="protein_modification|_|_(GO:0006464)"/>
    <att type="string" name="Uniprot_ID" value="Q4QDI5"/>
    <att type="real" name="AverageShortestPathLength" value="3.15824176"/>
    <att type="real" name="ClusteringCoefficient" value="0.89218981"/>
    <graphics type="ELLIPSE" h="30.0" w="70.0" x="2698.0" y="2996.0" fill="#6666ff" width="1" outline="#00ffff"/>
  </node>
  <node label="LmjF19.0180" id="-1157">
    <att type="string" name="PFAM" value="PF07714"/>
    <att type="real" name="betweeness_score" value="49.8"/>
    <att type="real" name="connectivity_score" value="118.5"/>
    <att type="string" name="MCL_Cluster_ID" value="cl_1"/>
    <att type="string" name="ID" value="LmjF19.0180"/>
    <att type="integer" name="Double_scoring_rank" value="96"/>
    <att type="integer" name="connectivity_rank" value="129"/>
    <att type="string" name="functional_description" value="mitogen activated protein kinase, putative Leishmania major chr 19"/>
    <att type="string" name="Human_Ortholog_ORTHOMCL" value="Human_Ortholog"/>
    <att type="integer" name="betweeness_rank" value="881"/>
    <att type="string" name="Prosite" value="PS50011"/>
    <att type="string" name="orthologue_1" value="LbrM19_V2.0490"/>
    <att type="integer" name="NCBI_GI" value="157868084"/>
    <att type="string" name="orthologue_2" value="LinJ19_V3.0170"/>
    <att type="string" name="KEGG_ORTHOLOGS" value="K08829"/>
    <att type="integer" name="Entrez_GENE_ID" value="5651117"/>
    <att type="string" name="orthologue_5" value="Tc00.1047053511289.50"/>
    <att type="string" name="orthologue_4" value="Tc00.1047053506211.180"/>
    <att type="string" name="canonicalName" value="LmjF19.0180"/>
    <att type="string" name="orthologue_3" value="Tb10.61.1850"/>
    <att type="integer" name="Degree" value="148"/>
    <att type="string" name="GO_biological_process" value="protein_modification|_|_(GO:0006464)"/>
    <att type="string" name="Enzyme_ID" value="ec:2.7.11.22"/>
    <att type="string" name="Uniprot_ID" value="Q4QDK3"/>
    <att type="real" name="AverageShortestPathLength" value="3.17655678"/>
    <att type="real" name="ClusteringCoefficient" value="0.93997058"/>
    <graphics type="ELLIPSE" h="30.0" w="70.0" x="2822.0" y="2720.0" fill="#6666ff" width="1" outline="#00ffff"/>
  </node>
  <node label="LmjF36.3680" id="-1156">
    <att type="string" name="PFAM" value="PF10707"/>
    <att type="real" name="betweeness_score" value="2061.0"/>
    <att type="real" name="connectivity_score" value="182.9"/>
    <att type="string" name="MCL_Cluster_ID" value="cl_1"/>
    <att type="string" name="ID" value="LmjF36.3680"/>
    <att type="integer" name="Double_scoring_rank" value="4"/>
    <att type="integer" name="connectivity_rank" value="18"/>
    <att type="string" name="functional_description" value="mitogen activated kinase-like protein Leishmania major chr 36"/>
    <att type="integer" name="betweeness_rank" value="367"/>
    <att type="string" name="Prosite" value="PS50112"/>
    <att type="string" name="orthologue_1" value="LbrM35_V2.3920"/>
    <att type="integer" name="NCBI_GI" value="157877243"/>
    <att type="string" name="orthologue_2" value="LinJ36_V3.3870"/>
    <att type="integer" name="Entrez_GENE_ID" value="5655662"/>
    <att type="string" name="canonicalName" value="LmjF36.3680"/>
    <att type="string" name="Exclusive_targets" value="exclusive_targets"/>
    <att type="integer" name="Degree" value="200"/>
    <att type="string" name="GO_biological_process" value="signal_transduction|_|_(GO:0007165)"/>
    <att type="string" name="Uniprot_ID" value="Q4Q147"/>
    <att type="real" name="AverageShortestPathLength" value="3.13846154"/>
    <att type="real" name="ClusteringCoefficient" value="0.78276382"/>
    <graphics type="ELLIPSE" h="30.0" w="70.0" x="2717.0" y="2862.0" fill="#6666ff" width="1" outline="#00ffff"/>
  </node>
  <node label="LmjF27.1940" id="-1155">
    <att type="string" name="PFAM" value="PF10500"/>
    <att type="real" name="betweeness_score" value="11.2"/>
    <att type="real" name="connectivity_score" value="107.03333"/>
    <att type="string" name="MCL_Cluster_ID" value="cl_1"/>
    <att type="string" name="ID" value="LmjF27.1940"/>
    <att type="integer" name="connectivity_rank" value="175"/>
    <att type="string" name="functional_description" value="protein kinase-like protein Leishmania major chr 27"/>
    <att type="integer" name="betweeness_rank" value="1006"/>
    <att type="string" name="Prosite" value="PS50324"/>
    <att type="string" name="orthologue_1" value="LbrM27_V2.2100"/>
    <att type="integer" name="NCBI_GI" value="73544513"/>
    <att type="string" name="orthologue_2" value="LinJ27_V3.1860"/>
    <att type="integer" name="Entrez_GENE_ID" value="3608844"/>
    <att type="string" name="orthologue_5" value="Tc00.1047053509099.150"/>
    <att type="string" name="orthologue_4" value="Tc00.1047053507209.40"/>
    <att type="string" name="canonicalName" value="LmjF27.1940"/>
    <att type="string" name="orthologue_3" value="Tb927.2.4510"/>
    <att type="integer" name="Degree" value="134"/>
    <att type="string" name="GO_biological_process" value="protein_modification|_|_(GO:0006464)"/>
    <att type="string" name="Uniprot_ID" value="Q4FYC4"/>
    <att type="real" name="AverageShortestPathLength" value="3.2029304"/>
    <att type="real" name="ClusteringCoefficient" value="0.99315453"/>
    <graphics type="ELLIPSE" h="30.0" w="70.0" x="2686.0" y="3142.0" fill="#6666ff" width="1" outline="#00ffff"/>
  </node>
  <node label="LmjF36.0190" id="-1154">
    <att type="string" name="PFAM" value="PF08477"/>
    <att type="real" name="betweeness_score" value="5022.4"/>
    <att type="real" name="connectivity_score" value="97.66667"/>
    <att type="string" name="MCL_Cluster_ID" value="cl_3"/>
    <att type="string" name="ID" value="LmjF36.0190"/>
    <att type="integer" name="connectivity_rank" value="228"/>
    <att type="string" name="functional_description" value="EF2-2  elongation factor 2 Leishmania major chr 36"/>
    <att type="string" name="Human_Ortholog_ORTHOMCL" value="Human_Ortholog"/>
    <att type="integer" name="betweeness_rank" value="250"/>
    <att type="string" name="orthologue_1" value="LbrM35_V2.0270"/>
    <att type="integer" name="NCBI_GI" value="157876480"/>
    <att type="string" name="orthologue_2" value="LinJ36_V3.0190"/>
    <att type="string" name="orthologue_10" value="Tc00.1047053510963.90"/>
    <att type="string" name="KEGG_ORTHOLOGS" value="K03234"/>
    <att type="integer" name="Entrez_GENE_ID" value="5655267"/>
    <att type="string" name="orthologue_6" value="Tb10.70.2650"/>
    <att type="string" name="orthologue_5" value="Tb10.70.2660"/>
    <att type="string" name="orthologue_4" value="LinJ36_V3.0210"/>
    <att type="string" name="canonicalName" value="LmjF36.0190"/>
    <att type="string" name="orthologue_3" value="LinJ36_V3.0200"/>
    <att type="string" name="orthologue_9" value="Tc00.1047053508169.9"/>
    <att type="string" name="orthologue_8" value="Tc00.1047053508169.20"/>
    <att type="string" name="orthologue_7" value="Tc00.1047053508625.10"/>
    <att type="integer" name="Degree" value="102"/>
    <att type="string" name="GO_biological_process" value="translational_elongation|_|_(GO:0006414)"/>
    <att type="string" name="Enzyme_ID" value="ec:3.6.5.3"/>
    <att type="string" name="Uniprot_ID" value="Q4Q259"/>
    <att type="real" name="AverageShortestPathLength" value="3.19413919"/>
    <att type="real" name="ClusteringCoefficient" value="0.77324791"/>
    <graphics type="ELLIPSE" h="30.0" w="70.0" x="1568.0" y="2933.0" fill="#6666ff" width="1" outline="#00ffff"/>
  </node>
  <node label="LmjF36.4250" id="-1153">
    <att type="string" name="PFAM" value="PF07714"/>
    <att type="real" name="betweeness_score" value="41.53333"/>
    <att type="real" name="connectivity_score" value="108.1"/>
    <att type="string" name="MCL_Cluster_ID" value="cl_1"/>
    <att type="string" name="ID" value="LmjF36.4250"/>
    <att type="integer" name="connectivity_rank" value="168"/>
    <att type="string" name="KEGG_pathway" value="Phosphatidylinositol signaling system"/>
    <att type="string" name="functional_description" value="protein kinase-like protein Leishmania major chr 36"/>
    <att type="integer" name="betweeness_rank" value="906"/>
    <att type="string" name="Prosite" value="PS50011"/>
    <att type="string" name="orthologue_1" value="LbrM35_V2.4500"/>
    <att type="integer" name="NCBI_GI" value="157877375"/>
    <att type="string" name="orthologue_2" value="LinJ36_V3.4460"/>
    <att type="string" name="KEGG_ORTHOLOGS" value="K00924"/>
    <att type="integer" name="Entrez_GENE_ID" value="5655725"/>
    <att type="string" name="orthologue_5" value="Tc00.1047053506839.10"/>
    <att type="string" name="orthologue_4" value="Tc00.1047053480785.10"/>
    <att type="string" name="canonicalName" value="LmjF36.4250"/>
    <att type="string" name="orthologue_3" value="Tb10.6k15.0770"/>
    <att type="integer" name="Degree" value="135"/>
    <att type="string" name="GO_biological_process" value="protein_modification|_|_(GO:0006464)"/>
    <att type="string" name="Enzyme_ID" value="ec:2.7.1.-"/>
    <att type="string" name="Uniprot_ID" value="Q4Q0Y9"/>
    <att type="real" name="AverageShortestPathLength" value="3.18608059"/>
    <att type="real" name="ClusteringCoefficient" value="0.9708126"/>
    <graphics type="ELLIPSE" h="30.0" w="70.0" x="2826.0" y="2674.0" fill="#6666ff" width="1" outline="#00ffff"/>
  </node>
  <node label="LmjF35.3170" id="-1152">
    <att type="string" name="PFAM" value="PF09866"/>
    <att type="real" name="betweeness_score" value="90.8"/>
    <att type="real" name="connectivity_score" value="147.0"/>
    <att type="string" name="MCL_Cluster_ID" value="cl_1"/>
    <att type="string" name="ID" value="LmjF35.3170"/>
    <att type="integer" name="Double_scoring_rank" value="40"/>
    <att type="integer" name="connectivity_rank" value="62"/>
    <att type="string" name="functional_description" value="protein kinase, putative Leishmania major chr 35"/>
    <att type="integer" name="betweeness_rank" value="790"/>
    <att type="string" name="Prosite" value="PS50011"/>
    <att type="string" name="orthologue_1" value="LbrM34_V2.3080"/>
    <att type="integer" name="NCBI_GI" value="72548729"/>
    <att type="string" name="orthologue_2" value="LinJ35_V3.3220"/>
    <att type="integer" name="Entrez_GENE_ID" value="3684806"/>
    <att type="string" name="orthologue_5" value="Tc00.1047053510741.70"/>
    <att type="string" name="orthologue_4" value="Tc00.1047053510661.190"/>
    <att type="string" name="canonicalName" value="LmjF35.3170"/>
    <att type="string" name="orthologue_3" value="Tb09.211.3410"/>
    <att type="string" name="Exclusive_targets" value="exclusive_targets"/>
    <att type="integer" name="Degree" value="186"/>
    <att type="string" name="GO_biological_process" value="protein_modification|_|_(GO:0006464)"/>
    <att type="string" name="Uniprot_ID" value="Q4FWF3"/>
    <att type="real" name="AverageShortestPathLength" value="3.14871795"/>
    <att type="real" name="ClusteringCoefficient" value="0.85155478"/>
    <graphics type="ELLIPSE" h="30.0" w="70.0" x="2619.0" y="2776.0" fill="#6666ff" width="1" outline="#00ffff"/>
  </node>
  <node label="LmjF29.2720" id="-1151">
    <att type="string" name="PFAM" value="PF10707"/>
    <att type="real" name="betweeness_score" value="23.86667"/>
    <att type="real" name="connectivity_score" value="114.63333"/>
    <att type="string" name="MCL_Cluster_ID" value="cl_1"/>
    <att type="string" name="ID" value="LmjF29.2720"/>
    <att type="integer" name="connectivity_rank" value="149"/>
    <att type="string" name="functional_description" value="protein kinase, putative Leishmania major chr 29"/>
    <att type="integer" name="betweeness_rank" value="958"/>
    <att type="string" name="Prosite" value="PS50011"/>
    <att type="string" name="orthologue_1" value="LbrM29_V2.2780"/>
    <att type="integer" name="NCBI_GI" value="73537037"/>
    <att type="string" name="orthologue_2" value="LinJ29_V3.2830"/>
    <att type="integer" name="Entrez_GENE_ID" value="3608427"/>
    <att type="string" name="orthologue_4" value="Tc00.1047053508153.570"/>
    <att type="string" name="canonicalName" value="LmjF29.2720"/>
    <att type="string" name="orthologue_3" value="Tc00.1047053506695.30"/>
    <att type="integer" name="Degree" value="144"/>
    <att type="string" name="GO_biological_process" value="protein_modification|_|_(GO:0006464)"/>
    <att type="string" name="Uniprot_ID" value="Q4FXD0"/>
    <att type="real" name="AverageShortestPathLength" value="3.19047619"/>
    <att type="real" name="ClusteringCoefficient" value="0.97494172"/>
    <graphics type="ELLIPSE" h="30.0" w="70.0" x="2755.0" y="3081.0" fill="#6666ff" width="1" outline="#00ffff"/>
  </node>
  <node label="LmjF27.2470" id="-1150">
    <att type="string" name="PFAM" value="PF07714"/>
    <att type="real" name="betweeness_score" value="169.53333"/>
    <att type="real" name="connectivity_score" value="140.76667"/>
    <att type="string" name="MCL_Cluster_ID" value="cl_1"/>
    <att type="string" name="ID" value="LmjF27.2470"/>
    <att type="integer" name="Double_scoring_rank" value="57"/>
    <att type="integer" name="connectivity_rank" value="80"/>
    <att type="string" name="functional_description" value="protein kinase, putative Leishmania major chr 27"/>
    <att type="string" name="Human_Ortholog_ORTHOMCL" value="Human_Ortholog"/>
    <att type="integer" name="betweeness_rank" value="715"/>
    <att type="string" name="Prosite" value="PS50011"/>
    <att type="string" name="orthologue_1" value="LbrM27_V2.2680"/>
    <att type="integer" name="NCBI_GI" value="73544625"/>
    <att type="string" name="orthologue_2" value="LinJ27_V3.2420"/>
    <att type="integer" name="Entrez_GENE_ID" value="3608705"/>
    <att type="string" name="orthologue_6" value="Tc00.1047053509103.4"/>
    <att type="string" name="orthologue_5" value="Tc00.1047053507801.70"/>
    <att type="string" name="orthologue_4" value="Tb927.4.3770"/>
    <att type="string" name="canonicalName" value="LmjF27.2470"/>
    <att type="string" name="orthologue_3" value="Tb927.2.5230"/>
    <att type="integer" name="Degree" value="179"/>
    <att type="string" name="GO_biological_process" value="protein_modification|_|_(GO:0006464)"/>
    <att type="string" name="Uniprot_ID" value="Q4FY69"/>
    <att type="real" name="AverageShortestPathLength" value="3.15384615"/>
    <att type="real" name="ClusteringCoefficient" value="0.86623564"/>
    <graphics type="ELLIPSE" h="30.0" w="70.0" x="2726.0" y="2765.0" fill="#6666ff" width="1" outline="#00ffff"/>
  </node>
  <node label="LmjF32.3040" id="-1149">
    <att type="string" name="PFAM" value="PF00149"/>
    <att type="real" name="betweeness_score" value="5418.66667"/>
    <att type="real" name="connectivity_score" value="73.06667"/>
    <att type="string" name="MCL_Cluster_ID" value="cl_11"/>
    <att type="string" name="ID" value="LmjF32.3040"/>
    <att type="integer" name="connectivity_rank" value="338"/>
    <att type="string" name="functional_description" value="protein phosphatase 2A catalytic subunit, putative Leishmania major chr 32"/>
    <att type="string" name="Human_Ortholog_ORTHOMCL" value="Human_Ortholog"/>
    <att type="integer" name="betweeness_rank" value="234"/>
    <att type="string" name="Prosite" value="PS00125"/>
    <att type="string" name="orthologue_1" value="LbrM32_V2.3330"/>
    <att type="integer" name="NCBI_GI" value="157874293"/>
    <att type="string" name="orthologue_2" value="LinJ32_V3.3230"/>
    <att type="string" name="KEGG_ORTHOLOGS" value="K01090"/>
    <att type="integer" name="Entrez_GENE_ID" value="5656428"/>
    <att type="string" name="orthologue_5" value="Tc00.1047053511021.10"/>
    <att type="string" name="orthologue_4" value="Tc00.1047053511537.40"/>
    <att type="string" name="canonicalName" value="LmjF32.3040"/>
    <att type="string" name="orthologue_3" value="Tb11.01.8740"/>
    <att type="integer" name="Degree" value="86"/>
    <att type="string" name="Enzyme_ID" value="ec:3.1.3.16"/>
    <att type="string" name="Uniprot_ID" value="Q4Q4W8"/>
    <att type="real" name="AverageShortestPathLength" value="2.89084249"/>
    <att type="real" name="ClusteringCoefficient" value="0.43119015"/>
    <graphics type="ELLIPSE" h="30.0" w="70.0" x="2307.0" y="2588.0" fill="#6666ff" width="1" outline="#00ffff"/>
  </node>
  <node label="LmjF27.1780" id="-1148">
    <att type="string" name="PFAM" value="PF07714"/>
    <att type="real" name="betweeness_score" value="664.63333"/>
    <att type="real" name="connectivity_score" value="184.56667"/>
    <att type="string" name="MCL_Cluster_ID" value="cl_1"/>
    <att type="string" name="ID" value="LmjF27.1780"/>
    <att type="integer" name="connectivity_rank" value="13"/>
    <att type="string" name="functional_description" value="casein kinase I-like protein Leishmania major chr 27"/>
    <att type="integer" name="betweeness_rank" value="540"/>
    <att type="string" name="Prosite" value="PS50011"/>
    <att type="string" name="orthologue_1" value="LbrM27_V2.1900"/>
    <att type="integer" name="NCBI_GI" value="73544477"/>
    <att type="string" name="orthologue_2" value="LinJ27_V3.1680"/>
    <att type="integer" name="Entrez_GENE_ID" value="3608810"/>
    <att type="string" name="canonicalName" value="LmjF27.1780"/>
    <att type="string" name="Exclusive_targets" value="exclusive_targets"/>
    <att type="integer" name="Degree" value="204"/>
    <att type="string" name="GO_biological_process" value="protein_modification|_|_(GO:0006464)"/>
    <att type="string" name="Uniprot_ID" value="Q4FYE3"/>
    <att type="real" name="AverageShortestPathLength" value="3.13553114"/>
    <att type="real" name="ClusteringCoefficient" value="0.76002125"/>
    <graphics type="ELLIPSE" h="30.0" w="70.0" x="2833.0" y="2957.0" fill="#6666ff" width="1" outline="#00ffff"/>
  </node>
  <node label="LmjF21.0130" id="-1147">
    <att type="string" name="PFAM" value="PF07714"/>
    <att type="real" name="betweeness_score" value="31.0"/>
    <att type="real" name="connectivity_score" value="103.4"/>
    <att type="string" name="MCL_Cluster_ID" value="cl_1"/>
    <att type="string" name="ID" value="LmjF21.0130"/>
    <att type="integer" name="connectivity_rank" value="191"/>
    <att type="string" name="functional_description" value="protein kinase, putative Leishmania major chr 21"/>
    <att type="integer" name="betweeness_rank" value="936"/>
    <att type="string" name="Prosite" value="PS50011"/>
    <att type="string" name="orthologue_1" value="Tb10.70.5920"/>
    <att type="integer" name="NCBI_GI" value="157868788"/>
    <att type="string" name="orthologue_2" value="Tc00.1047053506493.70"/>
    <att type="integer" name="Entrez_GENE_ID" value="5651547"/>
    <att type="string" name="canonicalName" value="LmjF21.0130"/>
    <att type="string" name="orthologue_3" value="Tc00.1047053510121.150"/>
    <att type="integer" name="Degree" value="130"/>
    <att type="string" name="GO_biological_process" value="protein_modification|_|_(GO:0006464)"/>
    <att type="string" name="Uniprot_ID" value="Q4QCK2"/>
    <att type="real" name="AverageShortestPathLength" value="3.18974359"/>
    <att type="real" name="ClusteringCoefficient" value="0.97960644"/>
    <graphics type="ELLIPSE" h="30.0" w="70.0" x="2868.0" y="2668.0" fill="#6666ff" width="1" outline="#00ffff"/>
  </node>
  <node label="LmjF25.1990" id="-1146">
    <att type="string" name="PFAM" value="PF07714"/>
    <att type="real" name="betweeness_score" value="313.83333"/>
    <att type="real" name="connectivity_score" value="180.23333"/>
    <att type="string" name="MCL_Cluster_ID" value="cl_1"/>
    <att type="string" name="ID" value="LmjF25.1990"/>
    <att type="integer" name="Double_scoring_rank" value="13"/>
    <att type="integer" name="connectivity_rank" value="29"/>
    <att type="string" name="functional_description" value="protein kinase, putative Leishmania major chr 25"/>
    <att type="integer" name="betweeness_rank" value="643"/>
    <att type="string" name="Prosite" value="PS50011"/>
    <att type="string" name="orthologue_1" value="LbrM25_V2.1550"/>
    <att type="integer" name="NCBI_GI" value="157870816"/>
    <att type="string" name="orthologue_2" value="LinJ25_V3.2070"/>
    <att type="integer" name="Entrez_GENE_ID" value="5652680"/>
    <att type="string" name="orthologue_4" value="Tc00.1047053504047.60"/>
    <att type="string" name="canonicalName" value="LmjF25.1990"/>
    <att type="string" name="orthologue_3" value="Tb927.3.2060"/>
    <att type="string" name="Exclusive_targets" value="exclusive_targets"/>
    <att type="integer" name="Degree" value="200"/>
    <att type="string" name="GO_biological_process" value="protein_modification|_|_(GO:0006464)"/>
    <att type="string" name="Uniprot_ID" value="Q4Q9P0"/>
    <att type="real" name="AverageShortestPathLength" value="3.13846154"/>
    <att type="real" name="ClusteringCoefficient" value="0.78753769"/>
    <graphics type="ELLIPSE" h="30.0" w="70.0" x="2673.0" y="2872.0" fill="#6666ff" width="1" outline="#00ffff"/>
  </node>
  <node label="LmjF28.0580" id="-1145">
    <att type="string" name="PFAM" value="PF09844"/>
    <att type="real" name="betweeness_score" value="986.56667"/>
    <att type="real" name="connectivity_score" value="180.26667"/>
    <att type="string" name="MCL_Cluster_ID" value="cl_1"/>
    <att type="string" name="ID" value="LmjF28.0580"/>
    <att type="integer" name="Double_scoring_rank" value="12"/>
    <att type="integer" name="connectivity_rank" value="27"/>
    <att type="string" name="functional_description" value="mitogen-activated protein kinase, putative Leishmania major chr 28"/>
    <att type="integer" name="betweeness_rank" value="489"/>
    <att type="string" name="Prosite" value="PS50324"/>
    <att type="string" name="orthologue_1" value="LbrM28_V2.0600"/>
    <att type="integer" name="NCBI_GI" value="157871574"/>
    <att type="string" name="orthologue_2" value="LinJ28_V3.0620"/>
    <att type="integer" name="Entrez_GENE_ID" value="5653264"/>
    <att type="string" name="canonicalName" value="LmjF28.0580"/>
    <att type="string" name="orthologue_3" value="Tb11.01.0380"/>
    <att type="string" name="Exclusive_targets" value="exclusive_targets"/>
    <att type="integer" name="Degree" value="201"/>
    <att type="string" name="GO_biological_process" value="protein_modification|_|_(GO:0006464)"/>
    <att type="string" name="Uniprot_ID" value="Q4Q8L2"/>
    <att type="real" name="AverageShortestPathLength" value="3.13772894"/>
    <att type="real" name="ClusteringCoefficient" value="0.78114428"/>
    <graphics type="ELLIPSE" h="30.0" w="70.0" x="2687.0" y="2850.0" fill="#6666ff" width="1" outline="#00ffff"/>
  </node>
  <node label="LmjF30.1000" id="-1144">
    <att type="string" name="PFAM" value="PF07714"/>
    <att type="real" name="betweeness_score" value="763.1"/>
    <att type="real" name="connectivity_score" value="178.23333"/>
    <att type="string" name="MCL_Cluster_ID" value="cl_1"/>
    <att type="string" name="ID" value="LmjF30.1000"/>
    <att type="integer" name="Double_scoring_rank" value="18"/>
    <att type="integer" name="connectivity_rank" value="35"/>
[truncated: 14,547,250 more chars]
