# Supplementary material for: Protein network prediction and topological analysis in Leishmania major as a tool for drug target selection
Source: BMC Bioinformatics. 2010 Sep 27;11:484. doi: 10.1186/1471-2105-11-484 (PMC2956735; doi:10.1186/1471-2105-11-484)
Supplement: Additional file 1 — Cytoscape network of Leishmania interactome. Leishmania major interactome in Cytoscape format with the annotation and topological metrics as Cytoscape attributes. [file 1471-2105-11-484-S1.ZIP › CytoscapeSession-2010_09_15-02_44/cysession.xml]

<?xml version="1.0" encoding="UTF-8" standalone="yes"?>
<cysession xmlns:xlink="http://www.w3.org/1999/xlink" xmlns:xsi="http://www.w3.org/2001/XMLSchema-instance" id="CytoscapeSession-2010_09_15-02_44" documentVersion="0.9">
    <sessionNote>You can add note for this session here.</sessionNote>
    <sessionState>
        <desktop>
            <desktopSize width="1288" height="812"/>
            <networkFrames>
                <networkFrame y="0" x="0" width="988" height="641" frameID="total_LmjF_out_0.6--child"/>
            </networkFrames>
        </desktop>
        <server>
            <ontologyServer/>
        </server>
        <cytopanels>
            <cytopanel id="CytoPanel1">
                <panelState>dock</panelState>
                <selectedPanel>0</selectedPanel>
                <panels>
                    <panel id="test"/>
                </panels>
            </cytopanel>
            <cytopanel id="CytoPanel2">
                <panelState>dock</panelState>
                <selectedPanel>0</selectedPanel>
                <panels>
                    <panel id="test"/>
                </panels>
            </cytopanel>
            <cytopanel id="CytoPanel3">
                <panelState>dock</panelState>
                <selectedPanel>0</selectedPanel>
                <panels>
                    <panel id="test"/>
                </panels>
            </cytopanel>
        </cytopanels>
    </sessionState>
    <networkTree>
        <network visualStyle="default" viewAvailable="true" id="total_LmjF_out_0.6--child" filename="total_LmjF_out_0.6--child.xgmml">
            <parent id="Network Root"/>
            <hiddenEdges>
                <edge target="LmjF22.1290" source="LmjF27.2050" interaction="pp" id="LmjF27.2050 (pp) LmjF22.1290"/>
                <edge target="LmjF24.2030" source="LmjF27.2440" interaction="pp" id="LmjF27.2440 (pp) LmjF24.2030"/>
                <edge target="LmjF36.5390" source="LmjF33.1930" interaction="pp" id="LmjF33.1930 (pp) LmjF36.5390"/>
            </hiddenEdges>
        </network>
        <network visualStyle="default" viewAvailable="false" id="Network Root" filename="Network Root.xgmml">
            <parent id="NULL"/>
            <child id="total_LmjF_out_0.6--child"/>
        </network>
    </networkTree>
</cysession>
