# Supplementary material for: Protein network prediction and topological analysis in Leishmania major as a tool for drug target selection
Source: BMC Bioinformatics. 2010 Sep 27;11:484. doi: 10.1186/1471-2105-11-484 (PMC2956735; doi:10.1186/1471-2105-11-484)
Supplement: Additional file 1 — Cytoscape network of Leishmania interactome. Leishmania major interactome in Cytoscape format with the annotation and topological metrics as Cytoscape attributes. [file 1471-2105-11-484-S1.ZIP › CytoscapeSession-2010_09_15-02_44/session_vizmap.props]

#This file specifies visual mappings for Cytoscape and has been automatically generated.
# WARNING: any changes you make to this file while Cytoscape is running may be overwritten.
# Any changes may make these visual mappings unreadable.
# Please make sure you know what you are doing before modifying this file by hand.
#
#Wed Sep 15 02:44:22 COT 2010
edgeAppearanceCalculator.BiNGO_exclusive.defaultEdgeColor=0,0,0
edgeAppearanceCalculator.BiNGO_exclusive.defaultEdgeFont=SanSerif,plain,10
edgeAppearanceCalculator.BiNGO_exclusive.defaultEdgeFontSize=10.0
edgeAppearanceCalculator.BiNGO_exclusive.defaultEdgeLabel=
edgeAppearanceCalculator.BiNGO_exclusive.defaultEdgeLabelColor=0,0,0
edgeAppearanceCalculator.BiNGO_exclusive.defaultEdgeLabelOpacity=255
edgeAppearanceCalculator.BiNGO_exclusive.defaultEdgeLabelPosition=C,C,c,0,0
edgeAppearanceCalculator.BiNGO_exclusive.defaultEdgeLineStyle=SOLID
edgeAppearanceCalculator.BiNGO_exclusive.defaultEdgeLineWidth=2.0
edgeAppearanceCalculator.BiNGO_exclusive.defaultEdgeOpacity=255
edgeAppearanceCalculator.BiNGO_exclusive.defaultEdgeSourceArrowColor=0,0,0
edgeAppearanceCalculator.BiNGO_exclusive.defaultEdgeSourceArrowOpacity=255
edgeAppearanceCalculator.BiNGO_exclusive.defaultEdgeSourceArrowShape=NONE
edgeAppearanceCalculator.BiNGO_exclusive.defaultEdgeTargetArrowColor=0,0,0
edgeAppearanceCalculator.BiNGO_exclusive.defaultEdgeTargetArrowOpacity=255
edgeAppearanceCalculator.BiNGO_exclusive.defaultEdgeTargetArrowShape=DELTA
edgeAppearanceCalculator.BiNGO_exclusive.defaultEdgeToolTip=
edgeAppearanceCalculator.BiNGO_exclusive.defaultNodeBorderColor=0,0,0
edgeAppearanceCalculator.BiNGO_exclusive.defaultNodeBorderOpacity=255
edgeAppearanceCalculator.BiNGO_exclusive.defaultNodeFillColor=255,255,255
edgeAppearanceCalculator.BiNGO_exclusive.defaultNodeFont=Default,plain,12
edgeAppearanceCalculator.BiNGO_exclusive.defaultNodeFontSize=12.0
edgeAppearanceCalculator.BiNGO_exclusive.defaultNodeHight=30.0
edgeAppearanceCalculator.BiNGO_exclusive.defaultNodeLabel=
edgeAppearanceCalculator.BiNGO_exclusive.defaultNodeLabelColor=0,0,0
edgeAppearanceCalculator.BiNGO_exclusive.defaultNodeLabelOpacity=255
edgeAppearanceCalculator.BiNGO_exclusive.defaultNodeLabelPosition=C,C,c,0,0
edgeAppearanceCalculator.BiNGO_exclusive.defaultNodeLineStyle=SOLID
edgeAppearanceCalculator.BiNGO_exclusive.defaultNodeLineWidth=1.0
edgeAppearanceCalculator.BiNGO_exclusive.defaultNodeOpacity=255
edgeAppearanceCalculator.BiNGO_exclusive.defaultNodeShape=rect
edgeAppearanceCalculator.BiNGO_exclusive.defaultNodeSize=35.0
edgeAppearanceCalculator.BiNGO_exclusive.defaultNodeToolTip=
edgeAppearanceCalculator.BiNGO_exclusive.defaultNodeWidth=70.0
edgeAppearanceCalculator.BiNGO_exclusive.nodeSizeLocked=true
edgeAppearanceCalculator.Sample1.defaultEdgeColor=0,0,0
edgeAppearanceCalculator.Sample1.defaultEdgeFont=Default,plain,10
edgeAppearanceCalculator.Sample1.defaultEdgeFontSize=10.0
edgeAppearanceCalculator.Sample1.defaultEdgeLabel=
edgeAppearanceCalculator.Sample1.defaultEdgeLabelColor=0,0,0
edgeAppearanceCalculator.Sample1.defaultEdgeLabelOpacity=255
edgeAppearanceCalculator.Sample1.defaultEdgeLabelPosition=C,C,c,0,0
edgeAppearanceCalculator.Sample1.defaultEdgeLineStyle=SOLID
edgeAppearanceCalculator.Sample1.defaultEdgeLineWidth=1.0
edgeAppearanceCalculator.Sample1.defaultEdgeOpacity=255
edgeAppearanceCalculator.Sample1.defaultEdgeSourceArrowColor=0,0,0
edgeAppearanceCalculator.Sample1.defaultEdgeSourceArrowOpacity=255
edgeAppearanceCalculator.Sample1.defaultEdgeSourceArrowShape=NONE
edgeAppearanceCalculator.Sample1.defaultEdgeTargetArrowColor=0,0,0
edgeAppearanceCalculator.Sample1.defaultEdgeTargetArrowOpacity=255
edgeAppearanceCalculator.Sample1.defaultEdgeTargetArrowShape=NONE
edgeAppearanceCalculator.Sample1.defaultEdgeToolTip=
edgeAppearanceCalculator.Sample1.defaultNodeBorderColor=0,0,0
edgeAppearanceCalculator.Sample1.defaultNodeBorderOpacity=255
edgeAppearanceCalculator.Sample1.defaultNodeFillColor=255,255,255
edgeAppearanceCalculator.Sample1.defaultNodeFont=Default,plain,12
edgeAppearanceCalculator.Sample1.defaultNodeFontSize=12.0
edgeAppearanceCalculator.Sample1.defaultNodeHight=30.0
edgeAppearanceCalculator.Sample1.defaultNodeLabel=
edgeAppearanceCalculator.Sample1.defaultNodeLabelColor=0,0,0
edgeAppearanceCalculator.Sample1.defaultNodeLabelOpacity=255
edgeAppearanceCalculator.Sample1.defaultNodeLabelPosition=C,C,c,0,0
edgeAppearanceCalculator.Sample1.defaultNodeLineStyle=SOLID
edgeAppearanceCalculator.Sample1.defaultNodeLineWidth=1.0
edgeAppearanceCalculator.Sample1.defaultNodeOpacity=255
edgeAppearanceCalculator.Sample1.defaultNodeShape=rect
edgeAppearanceCalculator.Sample1.defaultNodeSize=35.0
edgeAppearanceCalculator.Sample1.defaultNodeToolTip=
edgeAppearanceCalculator.Sample1.defaultNodeWidth=70.0
edgeAppearanceCalculator.Sample1.edgeColorCalculator=BasicDiscrete
edgeAppearanceCalculator.Sample1.edgeLabelCalculator=EdgeLabel
edgeAppearanceCalculator.Sample1.edgeLineStyleCalculator=Sample1-Edge Line Style-Discrete Mapper
edgeAppearanceCalculator.Sample1.nodeSizeLocked=true
edgeAppearanceCalculator.Solid.defaultEdgeColor=204,204,204
edgeAppearanceCalculator.Solid.defaultEdgeFont=SanSerif,plain,10
edgeAppearanceCalculator.Solid.defaultEdgeFontSize=10.0
edgeAppearanceCalculator.Solid.defaultEdgeLabel=
edgeAppearanceCalculator.Solid.defaultEdgeLabelColor=102,102,102
edgeAppearanceCalculator.Solid.defaultEdgeLabelOpacity=190
edgeAppearanceCalculator.Solid.defaultEdgeLabelPosition=C,C,c,0,0
edgeAppearanceCalculator.Solid.defaultEdgeLineStyle=SOLID
edgeAppearanceCalculator.Solid.defaultEdgeLineWidth=12.0
edgeAppearanceCalculator.Solid.defaultEdgeOpacity=255
edgeAppearanceCalculator.Solid.defaultEdgeSourceArrowColor=0,0,0
edgeAppearanceCalculator.Solid.defaultEdgeSourceArrowOpacity=255
edgeAppearanceCalculator.Solid.defaultEdgeSourceArrowShape=NONE
edgeAppearanceCalculator.Solid.defaultEdgeTargetArrowColor=0,0,0
edgeAppearanceCalculator.Solid.defaultEdgeTargetArrowOpacity=255
edgeAppearanceCalculator.Solid.defaultEdgeTargetArrowShape=NONE
edgeAppearanceCalculator.Solid.defaultEdgeToolTip=
edgeAppearanceCalculator.Solid.defaultNodeBorderColor=0,0,0
edgeAppearanceCalculator.Solid.defaultNodeBorderOpacity=255
edgeAppearanceCalculator.Solid.defaultNodeFillColor=255,255,255
edgeAppearanceCalculator.Solid.defaultNodeFont=Default,plain,12
edgeAppearanceCalculator.Solid.defaultNodeFontSize=12.0
edgeAppearanceCalculator.Solid.defaultNodeHight=30.0
edgeAppearanceCalculator.Solid.defaultNodeLabel=
edgeAppearanceCalculator.Solid.defaultNodeLabelColor=0,0,0
edgeAppearanceCalculator.Solid.defaultNodeLabelOpacity=255
edgeAppearanceCalculator.Solid.defaultNodeLabelPosition=C,C,c,0,0
edgeAppearanceCalculator.Solid.defaultNodeLineStyle=SOLID
edgeAppearanceCalculator.Solid.defaultNodeLineWidth=1.0
edgeAppearanceCalculator.Solid.defaultNodeOpacity=255
edgeAppearanceCalculator.Solid.defaultNodeShape=rect
edgeAppearanceCalculator.Solid.defaultNodeSize=35.0
edgeAppearanceCalculator.Solid.defaultNodeToolTip=
edgeAppearanceCalculator.Solid.defaultNodeWidth=70.0
edgeAppearanceCalculator.Solid.edgeLabelCalculator=Solid-Edge Label-Passthrough Mapper
edgeAppearanceCalculator.Solid.nodeSizeLocked=true
edgeAppearanceCalculator.Universe.defaultEdgeColor=255,255,255
edgeAppearanceCalculator.Universe.defaultEdgeFont=SanSerif,plain,10
edgeAppearanceCalculator.Universe.defaultEdgeFontSize=10.0
edgeAppearanceCalculator.Universe.defaultEdgeLabel=
edgeAppearanceCalculator.Universe.defaultEdgeLabelColor=0,0,0
edgeAppearanceCalculator.Universe.defaultEdgeLabelOpacity=255
edgeAppearanceCalculator.Universe.defaultEdgeLabelPosition=C,C,c,0,0
edgeAppearanceCalculator.Universe.defaultEdgeLineStyle=LONG_DASH
edgeAppearanceCalculator.Universe.defaultEdgeLineWidth=3.0
edgeAppearanceCalculator.Universe.defaultEdgeOpacity=100
edgeAppearanceCalculator.Universe.defaultEdgeSourceArrowColor=0,0,0
edgeAppearanceCalculator.Universe.defaultEdgeSourceArrowOpacity=255
edgeAppearanceCalculator.Universe.defaultEdgeSourceArrowShape=NONE
edgeAppearanceCalculator.Universe.defaultEdgeTargetArrowColor=0,0,0
edgeAppearanceCalculator.Universe.defaultEdgeTargetArrowOpacity=255
edgeAppearanceCalculator.Universe.defaultEdgeTargetArrowShape=NONE
edgeAppearanceCalculator.Universe.defaultEdgeToolTip=
edgeAppearanceCalculator.Universe.defaultNodeBorderColor=0,0,0
edgeAppearanceCalculator.Universe.defaultNodeBorderOpacity=255
edgeAppearanceCalculator.Universe.defaultNodeFillColor=255,255,255
edgeAppearanceCalculator.Universe.defaultNodeFont=Default,plain,12
edgeAppearanceCalculator.Universe.defaultNodeFontSize=12.0
edgeAppearanceCalculator.Universe.defaultNodeHight=30.0
edgeAppearanceCalculator.Universe.defaultNodeLabel=
edgeAppearanceCalculator.Universe.defaultNodeLabelColor=0,0,0
edgeAppearanceCalculator.Universe.defaultNodeLabelOpacity=255
edgeAppearanceCalculator.Universe.defaultNodeLabelPosition=C,C,c,0,0
edgeAppearanceCalculator.Universe.defaultNodeLineStyle=SOLID
edgeAppearanceCalculator.Universe.defaultNodeLineWidth=1.0
edgeAppearanceCalculator.Universe.defaultNodeOpacity=255
edgeAppearanceCalculator.Universe.defaultNodeShape=rect
edgeAppearanceCalculator.Universe.defaultNodeSize=35.0
edgeAppearanceCalculator.Universe.defaultNodeToolTip=
edgeAppearanceCalculator.Universe.defaultNodeWidth=70.0
edgeAppearanceCalculator.Universe.nodeSizeLocked=true
edgeAppearanceCalculator.default.defaultEdgeColor=204,204,204
edgeAppearanceCalculator.default.defaultEdgeFont=Default,plain,10
edgeAppearanceCalculator.default.defaultEdgeFontSize=10.0
edgeAppearanceCalculator.default.defaultEdgeLabel=
edgeAppearanceCalculator.default.defaultEdgeLabelColor=0,0,0
edgeAppearanceCalculator.default.defaultEdgeLabelOpacity=255
edgeAppearanceCalculator.default.defaultEdgeLabelPosition=C,C,c,0,0
edgeAppearanceCalculator.default.defaultEdgeLineStyle=SOLID
edgeAppearanceCalculator.default.defaultEdgeLineWidth=1.5
edgeAppearanceCalculator.default.defaultEdgeOpacity=255
edgeAppearanceCalculator.default.defaultEdgeSourceArrowColor=0,0,0
edgeAppearanceCalculator.default.defaultEdgeSourceArrowOpacity=255
edgeAppearanceCalculator.default.defaultEdgeSourceArrowShape=NONE
edgeAppearanceCalculator.default.defaultEdgeTargetArrowColor=0,0,0
edgeAppearanceCalculator.default.defaultEdgeTargetArrowOpacity=255
edgeAppearanceCalculator.default.defaultEdgeTargetArrowShape=NONE
edgeAppearanceCalculator.default.defaultEdgeToolTip=
edgeAppearanceCalculator.default.defaultNodeBorderColor=0,0,0
edgeAppearanceCalculator.default.defaultNodeBorderOpacity=255
edgeAppearanceCalculator.default.defaultNodeFillColor=255,255,255
edgeAppearanceCalculator.default.defaultNodeFont=Default,plain,12
edgeAppearanceCalculator.default.defaultNodeFontSize=12.0
edgeAppearanceCalculator.default.defaultNodeHight=30.0
edgeAppearanceCalculator.default.defaultNodeLabel=
edgeAppearanceCalculator.default.defaultNodeLabelColor=0,0,0
edgeAppearanceCalculator.default.defaultNodeLabelOpacity=255
edgeAppearanceCalculator.default.defaultNodeLabelPosition=C,C,c,0,0
edgeAppearanceCalculator.default.defaultNodeLineStyle=SOLID
edgeAppearanceCalculator.default.defaultNodeLineWidth=1.0
edgeAppearanceCalculator.default.defaultNodeOpacity=255
edgeAppearanceCalculator.default.defaultNodeShape=rect
edgeAppearanceCalculator.default.defaultNodeSize=35.0
edgeAppearanceCalculator.default.defaultNodeToolTip=
edgeAppearanceCalculator.default.defaultNodeWidth=70.0
edgeAppearanceCalculator.default.edgeLabelColorCalculator=default-Edge Label Color-Discrete Mapper
edgeAppearanceCalculator.default.edgeLineWidthCalculator=default-Edge Line Width-Discrete Mapper
edgeAppearanceCalculator.default.nodeSizeLocked=true
edgeColorCalculator.BasicDiscrete.mapping.controller=interaction
edgeColorCalculator.BasicDiscrete.mapping.controllerType=4
edgeColorCalculator.BasicDiscrete.mapping.map.pd=255,0,51
edgeColorCalculator.BasicDiscrete.mapping.map.pp=0,204,0
edgeColorCalculator.BasicDiscrete.mapping.type=DiscreteMapping
edgeColorCalculator.BasicDiscrete.visualPropertyType=EDGE_COLOR
edgeLabelCalculator.EdgeLabel.mapping.controller=interaction
edgeLabelCalculator.EdgeLabel.mapping.type=PassThroughMapping
edgeLabelCalculator.EdgeLabel.visualPropertyType=EDGE_LABEL
edgeLabelCalculator.Solid-Edge\ Label-Passthrough\ Mapper.mapping.controller=interaction
edgeLabelCalculator.Solid-Edge\ Label-Passthrough\ Mapper.mapping.type=PassThroughMapping
edgeLabelCalculator.Solid-Edge\ Label-Passthrough\ Mapper.visualPropertyType=EDGE_LABEL
edgeLabelColorCalculator.default-Edge\ Label\ Color-Discrete\ Mapper.mapping.controller=Double_deletion_prediction
edgeLabelColorCalculator.default-Edge\ Label\ Color-Discrete\ Mapper.mapping.controllerType=-1
edgeLabelColorCalculator.default-Edge\ Label\ Color-Discrete\ Mapper.mapping.map.Double_lethal=255,255,51
edgeLabelColorCalculator.default-Edge\ Label\ Color-Discrete\ Mapper.mapping.type=DiscreteMapping
edgeLabelColorCalculator.default-Edge\ Label\ Color-Discrete\ Mapper.visualPropertyType=EDGE_LABEL_COLOR
edgeLineStyleCalculator.Sample1-Edge\ Line\ Style-Discrete\ Mapper.mapping.controller=interaction
edgeLineStyleCalculator.Sample1-Edge\ Line\ Style-Discrete\ Mapper.mapping.controllerType=4
edgeLineStyleCalculator.Sample1-Edge\ Line\ Style-Discrete\ Mapper.mapping.map.pd=LONG_DASH
edgeLineStyleCalculator.Sample1-Edge\ Line\ Style-Discrete\ Mapper.mapping.map.pp=SOLID
edgeLineStyleCalculator.Sample1-Edge\ Line\ Style-Discrete\ Mapper.mapping.type=DiscreteMapping
edgeLineStyleCalculator.Sample1-Edge\ Line\ Style-Discrete\ Mapper.visualPropertyType=EDGE_LINE_STYLE
edgeLineWidthCalculator.default-Edge\ Line\ Width-Discrete\ Mapper.mapping.controller=Double_deletion_prediction
edgeLineWidthCalculator.default-Edge\ Line\ Width-Discrete\ Mapper.mapping.controllerType=-1
edgeLineWidthCalculator.default-Edge\ Line\ Width-Discrete\ Mapper.mapping.map.Double_lethal=200.0
edgeLineWidthCalculator.default-Edge\ Line\ Width-Discrete\ Mapper.mapping.type=DiscreteMapping
edgeLineWidthCalculator.default-Edge\ Line\ Width-Discrete\ Mapper.visualPropertyType=EDGE_LINE_WIDTH
globalAppearanceCalculator.BiNGO_exclusive.defaultBackgroundColor=255,255,255
globalAppearanceCalculator.BiNGO_exclusive.defaultEdgeReverseSelectionColor=0,255,0
globalAppearanceCalculator.BiNGO_exclusive.defaultEdgeSelectionColor=255,0,0
globalAppearanceCalculator.BiNGO_exclusive.defaultNodeReverseSelectionColor=0,255,0
globalAppearanceCalculator.BiNGO_exclusive.defaultNodeSelectionColor=255,255,0
globalAppearanceCalculator.BiNGO_exclusive.defaultSloppySelectionColor=128,128,128
globalAppearanceCalculator.Sample1.defaultBackgroundColor=255,255,255
globalAppearanceCalculator.Sample1.defaultEdgeReverseSelectionColor=0,255,0
globalAppearanceCalculator.Sample1.defaultEdgeSelectionColor=255,0,0
globalAppearanceCalculator.Sample1.defaultNodeReverseSelectionColor=0,255,0
globalAppearanceCalculator.Sample1.defaultNodeSelectionColor=255,255,0
globalAppearanceCalculator.Sample1.defaultSloppySelectionColor=128,128,128
globalAppearanceCalculator.Solid.defaultBackgroundColor=255,255,255
globalAppearanceCalculator.Solid.defaultEdgeReverseSelectionColor=0,255,0
globalAppearanceCalculator.Solid.defaultEdgeSelectionColor=255,0,0
globalAppearanceCalculator.Solid.defaultNodeReverseSelectionColor=0,255,0
globalAppearanceCalculator.Solid.defaultNodeSelectionColor=255,255,0
globalAppearanceCalculator.Solid.defaultSloppySelectionColor=128,128,128
globalAppearanceCalculator.Universe.defaultBackgroundColor=0,0,0
globalAppearanceCalculator.Universe.defaultEdgeReverseSelectionColor=0,255,0
globalAppearanceCalculator.Universe.defaultEdgeSelectionColor=255,0,0
globalAppearanceCalculator.Universe.defaultNodeReverseSelectionColor=0,255,0
globalAppearanceCalculator.Universe.defaultNodeSelectionColor=255,255,0
globalAppearanceCalculator.Universe.defaultSloppySelectionColor=128,128,128
globalAppearanceCalculator.default.defaultBackgroundColor=255,255,255
globalAppearanceCalculator.default.defaultEdgeReverseSelectionColor=0,255,0
globalAppearanceCalculator.default.defaultEdgeSelectionColor=255,0,0
globalAppearanceCalculator.default.defaultNodeReverseSelectionColor=0,255,0
globalAppearanceCalculator.default.defaultNodeSelectionColor=255,255,0
globalAppearanceCalculator.default.defaultSloppySelectionColor=128,128,128
nodeAppearanceCalculator.BiNGO_exclusive.defaultEdgeColor=0,0,0
nodeAppearanceCalculator.BiNGO_exclusive.defaultEdgeFont=SanSerif,plain,10
nodeAppearanceCalculator.BiNGO_exclusive.defaultEdgeFontSize=10.0
nodeAppearanceCalculator.BiNGO_exclusive.defaultEdgeLabel=
nodeAppearanceCalculator.BiNGO_exclusive.defaultEdgeLabelColor=0,0,0
nodeAppearanceCalculator.BiNGO_exclusive.defaultEdgeLabelOpacity=255
nodeAppearanceCalculator.BiNGO_exclusive.defaultEdgeLabelPosition=C,C,c,0,0
nodeAppearanceCalculator.BiNGO_exclusive.defaultEdgeLineStyle=SOLID
nodeAppearanceCalculator.BiNGO_exclusive.defaultEdgeLineWidth=1.0
nodeAppearanceCalculator.BiNGO_exclusive.defaultEdgeOpacity=255
nodeAppearanceCalculator.BiNGO_exclusive.defaultEdgeSourceArrowColor=0,0,0
nodeAppearanceCalculator.BiNGO_exclusive.defaultEdgeSourceArrowOpacity=255
nodeAppearanceCalculator.BiNGO_exclusive.defaultEdgeSourceArrowShape=NONE
nodeAppearanceCalculator.BiNGO_exclusive.defaultEdgeTargetArrowColor=0,0,0
nodeAppearanceCalculator.BiNGO_exclusive.defaultEdgeTargetArrowOpacity=255
nodeAppearanceCalculator.BiNGO_exclusive.defaultEdgeTargetArrowShape=NONE
nodeAppearanceCalculator.BiNGO_exclusive.defaultEdgeToolTip=
nodeAppearanceCalculator.BiNGO_exclusive.defaultNodeBorderColor=0,0,0
nodeAppearanceCalculator.BiNGO_exclusive.defaultNodeBorderOpacity=255
nodeAppearanceCalculator.BiNGO_exclusive.defaultNodeFillColor=255,255,255
nodeAppearanceCalculator.BiNGO_exclusive.defaultNodeFont=Default,plain,12
nodeAppearanceCalculator.BiNGO_exclusive.defaultNodeFontSize=24.0
nodeAppearanceCalculator.BiNGO_exclusive.defaultNodeHight=30.0
nodeAppearanceCalculator.BiNGO_exclusive.defaultNodeLabel=
nodeAppearanceCalculator.BiNGO_exclusive.defaultNodeLabelColor=0,0,0
nodeAppearanceCalculator.BiNGO_exclusive.defaultNodeLabelOpacity=255
nodeAppearanceCalculator.BiNGO_exclusive.defaultNodeLabelPosition=C,C,c,0,0
nodeAppearanceCalculator.BiNGO_exclusive.defaultNodeLineStyle=SOLID
nodeAppearanceCalculator.BiNGO_exclusive.defaultNodeLineWidth=1.0
nodeAppearanceCalculator.BiNGO_exclusive.defaultNodeOpacity=255
nodeAppearanceCalculator.BiNGO_exclusive.defaultNodeShape=ellipse
nodeAppearanceCalculator.BiNGO_exclusive.defaultNodeSize=35.0
nodeAppearanceCalculator.BiNGO_exclusive.defaultNodeToolTip=
nodeAppearanceCalculator.BiNGO_exclusive.defaultNodeWidth=70.0
nodeAppearanceCalculator.BiNGO_exclusive.nodeFillColorCalculator=Bingo Node Color_exclusive
nodeAppearanceCalculator.BiNGO_exclusive.nodeLabelCalculator=Node Description_exclusive
nodeAppearanceCalculator.BiNGO_exclusive.nodeSizeLocked=true
nodeAppearanceCalculator.BiNGO_exclusive.nodeUniformSizeCalculator=Bingo Node Size_exclusive
nodeAppearanceCalculator.Sample1.defaultEdgeColor=0,0,0
nodeAppearanceCalculator.Sample1.defaultEdgeFont=SanSerif,plain,10
nodeAppearanceCalculator.Sample1.defaultEdgeFontSize=10.0
nodeAppearanceCalculator.Sample1.defaultEdgeLabel=
nodeAppearanceCalculator.Sample1.defaultEdgeLabelColor=0,0,0
nodeAppearanceCalculator.Sample1.defaultEdgeLabelOpacity=255
nodeAppearanceCalculator.Sample1.defaultEdgeLabelPosition=C,C,c,0,0
nodeAppearanceCalculator.Sample1.defaultEdgeLineStyle=SOLID
nodeAppearanceCalculator.Sample1.defaultEdgeLineWidth=1.0
nodeAppearanceCalculator.Sample1.defaultEdgeOpacity=255
nodeAppearanceCalculator.Sample1.defaultEdgeSourceArrowColor=0,0,0
nodeAppearanceCalculator.Sample1.defaultEdgeSourceArrowOpacity=255
nodeAppearanceCalculator.Sample1.defaultEdgeSourceArrowShape=NONE
nodeAppearanceCalculator.Sample1.defaultEdgeTargetArrowColor=0,0,0
nodeAppearanceCalculator.Sample1.defaultEdgeTargetArrowOpacity=255
nodeAppearanceCalculator.Sample1.defaultEdgeTargetArrowShape=NONE
nodeAppearanceCalculator.Sample1.defaultEdgeToolTip=
nodeAppearanceCalculator.Sample1.defaultNodeBorderColor=0,0,0
nodeAppearanceCalculator.Sample1.defaultNodeBorderOpacity=255
nodeAppearanceCalculator.Sample1.defaultNodeFillColor=204,204,255
nodeAppearanceCalculator.Sample1.defaultNodeFont=Dialog.bold,plain,12
nodeAppearanceCalculator.Sample1.defaultNodeFontSize=12.0
nodeAppearanceCalculator.Sample1.defaultNodeHight=30.0
nodeAppearanceCalculator.Sample1.defaultNodeLabel=
nodeAppearanceCalculator.Sample1.defaultNodeLabelColor=0,0,0
nodeAppearanceCalculator.Sample1.defaultNodeLabelOpacity=255
nodeAppearanceCalculator.Sample1.defaultNodeLabelPosition=C,C,c,0,0
nodeAppearanceCalculator.Sample1.defaultNodeLineStyle=SOLID
nodeAppearanceCalculator.Sample1.defaultNodeLineWidth=0.0
nodeAppearanceCalculator.Sample1.defaultNodeOpacity=255
nodeAppearanceCalculator.Sample1.defaultNodeShape=ellipse
nodeAppearanceCalculator.Sample1.defaultNodeSize=40.0
nodeAppearanceCalculator.Sample1.defaultNodeToolTip=
nodeAppearanceCalculator.Sample1.defaultNodeWidth=70.0
nodeAppearanceCalculator.Sample1.nodeLabelCalculator=NodeLabel
nodeAppearanceCalculator.Sample1.nodeSizeLocked=true
nodeAppearanceCalculator.Solid.defaultEdgeColor=0,0,0
nodeAppearanceCalculator.Solid.defaultEdgeFont=SanSerif,plain,10
nodeAppearanceCalculator.Solid.defaultEdgeFontSize=10.0
nodeAppearanceCalculator.Solid.defaultEdgeLabel=
nodeAppearanceCalculator.Solid.defaultEdgeLabelColor=0,0,0
nodeAppearanceCalculator.Solid.defaultEdgeLabelOpacity=255
nodeAppearanceCalculator.Solid.defaultEdgeLabelPosition=C,C,c,0,0
nodeAppearanceCalculator.Solid.defaultEdgeLineStyle=SOLID
nodeAppearanceCalculator.Solid.defaultEdgeLineWidth=1.0
nodeAppearanceCalculator.Solid.defaultEdgeOpacity=255
nodeAppearanceCalculator.Solid.defaultEdgeSourceArrowColor=0,0,0
nodeAppearanceCalculator.Solid.defaultEdgeSourceArrowOpacity=255
nodeAppearanceCalculator.Solid.defaultEdgeSourceArrowShape=NONE
nodeAppearanceCalculator.Solid.defaultEdgeTargetArrowColor=0,0,0
nodeAppearanceCalculator.Solid.defaultEdgeTargetArrowOpacity=255
nodeAppearanceCalculator.Solid.defaultEdgeTargetArrowShape=NONE
nodeAppearanceCalculator.Solid.defaultEdgeToolTip=
nodeAppearanceCalculator.Solid.defaultNodeBorderColor=0,0,0
nodeAppearanceCalculator.Solid.defaultNodeBorderOpacity=255
nodeAppearanceCalculator.Solid.defaultNodeFillColor=102,102,102
nodeAppearanceCalculator.Solid.defaultNodeFont=Courier 10 Pitch Bold,plain,12
nodeAppearanceCalculator.Solid.defaultNodeFontSize=18.0
nodeAppearanceCalculator.Solid.defaultNodeHight=30.0
nodeAppearanceCalculator.Solid.defaultNodeLabel=
nodeAppearanceCalculator.Solid.defaultNodeLabelColor=0,0,0
nodeAppearanceCalculator.Solid.defaultNodeLabelOpacity=160
nodeAppearanceCalculator.Solid.defaultNodeLabelPosition=S,NW,c,0,5
nodeAppearanceCalculator.Solid.defaultNodeLineStyle=SOLID
nodeAppearanceCalculator.Solid.defaultNodeLineWidth=0.0
nodeAppearanceCalculator.Solid.defaultNodeOpacity=255
nodeAppearanceCalculator.Solid.defaultNodeShape=ellipse
nodeAppearanceCalculator.Solid.defaultNodeSize=40.0
nodeAppearanceCalculator.Solid.defaultNodeToolTip=
nodeAppearanceCalculator.Solid.defaultNodeWidth=70.0
nodeAppearanceCalculator.Solid.nodeLabelCalculator=Solid-Node Label-Passthrough Mapper
nodeAppearanceCalculator.Solid.nodeSizeLocked=true
nodeAppearanceCalculator.Universe.defaultEdgeColor=0,0,0
nodeAppearanceCalculator.Universe.defaultEdgeFont=SanSerif,plain,10
nodeAppearanceCalculator.Universe.defaultEdgeFontSize=10.0
nodeAppearanceCalculator.Universe.defaultEdgeLabel=
nodeAppearanceCalculator.Universe.defaultEdgeLabelColor=0,0,0
nodeAppearanceCalculator.Universe.defaultEdgeLabelOpacity=255
nodeAppearanceCalculator.Universe.defaultEdgeLabelPosition=C,C,c,0,0
nodeAppearanceCalculator.Universe.defaultEdgeLineStyle=SOLID
nodeAppearanceCalculator.Universe.defaultEdgeLineWidth=1.0
nodeAppearanceCalculator.Universe.defaultEdgeOpacity=255
nodeAppearanceCalculator.Universe.defaultEdgeSourceArrowColor=0,0,0
nodeAppearanceCalculator.Universe.defaultEdgeSourceArrowOpacity=255
nodeAppearanceCalculator.Universe.defaultEdgeSourceArrowShape=NONE
nodeAppearanceCalculator.Universe.defaultEdgeTargetArrowColor=0,0,0
nodeAppearanceCalculator.Universe.defaultEdgeTargetArrowOpacity=255
nodeAppearanceCalculator.Universe.defaultEdgeTargetArrowShape=NONE
nodeAppearanceCalculator.Universe.defaultEdgeToolTip=
nodeAppearanceCalculator.Universe.defaultNodeBorderColor=0,0,0
nodeAppearanceCalculator.Universe.defaultNodeBorderOpacity=255
nodeAppearanceCalculator.Universe.defaultNodeFillColor=0,0,0
nodeAppearanceCalculator.Universe.defaultNodeFont=Monospaced.bold,plain,12
nodeAppearanceCalculator.Universe.defaultNodeFontSize=20.0
nodeAppearanceCalculator.Universe.defaultNodeHight=30.0
nodeAppearanceCalculator.Universe.defaultNodeLabel=
nodeAppearanceCalculator.Universe.defaultNodeLabelColor=255,255,204
nodeAppearanceCalculator.Universe.defaultNodeLabelOpacity=180
nodeAppearanceCalculator.Universe.defaultNodeLabelPosition=C,C,c,0,0
nodeAppearanceCalculator.Universe.defaultNodeLineStyle=SOLID
nodeAppearanceCalculator.Universe.defaultNodeLineWidth=0.0
nodeAppearanceCalculator.Universe.defaultNodeOpacity=0
nodeAppearanceCalculator.Universe.defaultNodeShape=ellipse
nodeAppearanceCalculator.Universe.defaultNodeSize=40.0
nodeAppearanceCalculator.Universe.defaultNodeToolTip=
nodeAppearanceCalculator.Universe.defaultNodeWidth=100.0
nodeAppearanceCalculator.Universe.nodeLabelCalculator=Universe-Node Label-Passthrough Mapper
nodeAppearanceCalculator.Universe.nodeSizeLocked=true
nodeAppearanceCalculator.default.defaultEdgeColor=0,0,0
nodeAppearanceCalculator.default.defaultEdgeFont=SanSerif,plain,10
nodeAppearanceCalculator.default.defaultEdgeFontSize=10.0
nodeAppearanceCalculator.default.defaultEdgeLabel=
nodeAppearanceCalculator.default.defaultEdgeLabelColor=0,0,0
nodeAppearanceCalculator.default.defaultEdgeLabelOpacity=255
nodeAppearanceCalculator.default.defaultEdgeLabelPosition=C,C,c,0,0
nodeAppearanceCalculator.default.defaultEdgeLineStyle=SOLID
nodeAppearanceCalculator.default.defaultEdgeLineWidth=1.0
nodeAppearanceCalculator.default.defaultEdgeOpacity=255
nodeAppearanceCalculator.default.defaultEdgeSourceArrowColor=0,0,0
nodeAppearanceCalculator.default.defaultEdgeSourceArrowOpacity=255
nodeAppearanceCalculator.default.defaultEdgeSourceArrowShape=NONE
nodeAppearanceCalculator.default.defaultEdgeTargetArrowColor=0,0,0
nodeAppearanceCalculator.default.defaultEdgeTargetArrowOpacity=255
nodeAppearanceCalculator.default.defaultEdgeTargetArrowShape=NONE
nodeAppearanceCalculator.default.defaultEdgeToolTip=
nodeAppearanceCalculator.default.defaultNodeBorderColor=0,255,255
nodeAppearanceCalculator.default.defaultNodeBorderOpacity=255
nodeAppearanceCalculator.default.defaultNodeFillColor=102,102,255
nodeAppearanceCalculator.default.defaultNodeFont=SansSerif.bold,plain,12
nodeAppearanceCalculator.default.defaultNodeFontSize=12.0
nodeAppearanceCalculator.default.defaultNodeHight=30.0
nodeAppearanceCalculator.default.defaultNodeLabel=
nodeAppearanceCalculator.default.defaultNodeLabelColor=0,0,0
nodeAppearanceCalculator.default.defaultNodeLabelOpacity=255
nodeAppearanceCalculator.default.defaultNodeLabelPosition=C,C,c,0,0
nodeAppearanceCalculator.default.defaultNodeLineStyle=SOLID
nodeAppearanceCalculator.default.defaultNodeLineWidth=1.5
nodeAppearanceCalculator.default.defaultNodeOpacity=140
nodeAppearanceCalculator.default.defaultNodeShape=ellipse
nodeAppearanceCalculator.default.defaultNodeSize=40.0
nodeAppearanceCalculator.default.defaultNodeToolTip=
nodeAppearanceCalculator.default.defaultNodeWidth=70.0
nodeAppearanceCalculator.default.nodeLabelCalculator=NodeLabel
nodeAppearanceCalculator.default.nodeSizeLocked=false
nodeFillColorCalculator.Bingo\ Node\ Color_exclusive.mapping.boundaryvalues=2
nodeFillColorCalculator.Bingo\ Node\ Color_exclusive.mapping.bv0.domainvalue=1.301029995663981
nodeFillColorCalculator.Bingo\ Node\ Color_exclusive.mapping.bv0.equal=255,255,0
nodeFillColorCalculator.Bingo\ Node\ Color_exclusive.mapping.bv0.greater=255,255,0
nodeFillColorCalculator.Bingo\ Node\ Color_exclusive.mapping.bv0.lesser=255,255,255
nodeFillColorCalculator.Bingo\ Node\ Color_exclusive.mapping.bv1.domainvalue=6.301029995663981
nodeFillColorCalculator.Bingo\ Node\ Color_exclusive.mapping.bv1.equal=255,127,0
nodeFillColorCalculator.Bingo\ Node\ Color_exclusive.mapping.bv1.greater=255,127,0
nodeFillColorCalculator.Bingo\ Node\ Color_exclusive.mapping.bv1.lesser=255,127,0
nodeFillColorCalculator.Bingo\ Node\ Color_exclusive.mapping.controller=nodeFillColor_exclusive
nodeFillColorCalculator.Bingo\ Node\ Color_exclusive.mapping.interpolator=LinearNumberToColorInterpolator
nodeFillColorCalculator.Bingo\ Node\ Color_exclusive.mapping.type=ContinuousMapping
nodeFillColorCalculator.Bingo\ Node\ Color_exclusive.visualPropertyType=NODE_FILL_COLOR
nodeLabelCalculator.BasicPassThrough.mapping.controller=label
nodeLabelCalculator.BasicPassThrough.mapping.type=PassThroughMapping
nodeLabelCalculator.BasicPassThrough.visualPropertyType=NODE_LABEL
nodeLabelCalculator.NodeLabel.mapping.controller=ID
nodeLabelCalculator.NodeLabel.mapping.type=PassThroughMapping
nodeLabelCalculator.NodeLabel.visualPropertyType=NODE_LABEL
nodeLabelCalculator.Node\ Description_exclusive.mapping.controller=description_exclusive
nodeLabelCalculator.Node\ Description_exclusive.mapping.type=PassThroughMapping
nodeLabelCalculator.Node\ Description_exclusive.visualPropertyType=NODE_LABEL
nodeLabelCalculator.Solid-Node\ Label-Passthrough\ Mapper.mapping.controller=ID
nodeLabelCalculator.Solid-Node\ Label-Passthrough\ Mapper.mapping.type=PassThroughMapping
nodeLabelCalculator.Solid-Node\ Label-Passthrough\ Mapper.visualPropertyType=NODE_LABEL
nodeLabelCalculator.Universe-Node\ Label-Passthrough\ Mapper.mapping.controller=ID
nodeLabelCalculator.Universe-Node\ Label-Passthrough\ Mapper.mapping.type=PassThroughMapping
nodeLabelCalculator.Universe-Node\ Label-Passthrough\ Mapper.visualPropertyType=NODE_LABEL
nodeLabelCalculator.id\ as\ node\ labels.mapping.controller=ID
nodeLabelCalculator.id\ as\ node\ labels.mapping.type=PassThroughMapping
nodeLabelCalculator.id\ as\ node\ labels.visualPropertyType=NODE_LABEL
nodeUniformSizeCalculator.Bingo\ Node\ Size_exclusive.mapping.boundaryvalues=2
nodeUniformSizeCalculator.Bingo\ Node\ Size_exclusive.mapping.bv0.domainvalue=1.0
nodeUniformSizeCalculator.Bingo\ Node\ Size_exclusive.mapping.bv0.equal=20.0
nodeUniformSizeCalculator.Bingo\ Node\ Size_exclusive.mapping.bv0.greater=20.0
nodeUniformSizeCalculator.Bingo\ Node\ Size_exclusive.mapping.bv0.lesser=20.0
nodeUniformSizeCalculator.Bingo\ Node\ Size_exclusive.mapping.bv1.domainvalue=100.0
nodeUniformSizeCalculator.Bingo\ Node\ Size_exclusive.mapping.bv1.equal=400.0
nodeUniformSizeCalculator.Bingo\ Node\ Size_exclusive.mapping.bv1.greater=400.0
nodeUniformSizeCalculator.Bingo\ Node\ Size_exclusive.mapping.bv1.lesser=400.0
nodeUniformSizeCalculator.Bingo\ Node\ Size_exclusive.mapping.controller=nodeSize_exclusive
nodeUniformSizeCalculator.Bingo\ Node\ Size_exclusive.mapping.interpolator=LinearNumberToNumberInterpolator
nodeUniformSizeCalculator.Bingo\ Node\ Size_exclusive.mapping.type=ContinuousMapping
nodeUniformSizeCalculator.Bingo\ Node\ Size_exclusive.visualPropertyType=NODE_SIZE
nodeUniformSizeCalculator.Node\ Size-Continuous\ Mapper.mapping.boundaryvalues=0
nodeUniformSizeCalculator.Node\ Size-Continuous\ Mapper.mapping.controller=Degree
nodeUniformSizeCalculator.Node\ Size-Continuous\ Mapper.mapping.interpolator=LinearNumberToNumberInterpolator
nodeUniformSizeCalculator.Node\ Size-Continuous\ Mapper.mapping.type=ContinuousMapping
nodeUniformSizeCalculator.Node\ Size-Continuous\ Mapper.visualPropertyType=NODE_SIZE
