# Supplementary material for: Protein network prediction and topological analysis in Leishmania major as a tool for drug target selection
Source: BMC Bioinformatics. 2010 Sep 27;11:484. doi: 10.1186/1471-2105-11-484 (PMC2956735; doi:10.1186/1471-2105-11-484)
Supplement: Additional file 1 — Cytoscape network of Leishmania interactome. Leishmania major interactome in Cytoscape format with the annotation and topological metrics as Cytoscape attributes. [file 1471-2105-11-484-S1.ZIP › CytoscapeSession-2010_09_15-02_44/plugins/FilterPlugin/session_filters.props]

FilterVersion=0.2
<Composite>
name=confidence
<AdvancedSetting>
scope.global=true
scope.session=true
selection.node=true
selection.edge=true
edge.source=true
edge.target=true
Relation=AND
</AdvancedSetting>
Negation=false
StringFilter=Human_orthologs_inparnoid:true:null:0
StringFilter=Double_deletion_prediction:false:double_lethal:1
NumericFilter=Column 3:false:0.93022:1.0:1
</Composite>
<InteractionFilter>
name=andres
<AdvancedSetting>
scope.global=false
scope.session=true
selection.node=true
selection.edge=false
edge.source=true
edge.target=true
Relation=AND
</AdvancedSetting>
Negation=false
nodeType=3
passFilter=confidence
</InteractionFilter>
<TopologyFilter>
name=pip
<AdvancedSetting>
scope.global=false
scope.session=true
selection.node=true
selection.edge=false
edge.source=true
edge.target=true
Relation=AND
</AdvancedSetting>
Negation=false
minNeighbors=1
withinDistance=1
passFilter=null
</TopologyFiler>
