# Supplementary material for: Protein network prediction and topological analysis in Leishmania major as a tool for drug target selection
Source: BMC Bioinformatics. 2010 Sep 27;11:484. doi: 10.1186/1471-2105-11-484 (PMC2956735; doi:10.1186/1471-2105-11-484)
Supplement: Additional file 1 — Cytoscape network of Leishmania interactome. Leishmania major interactome in Cytoscape format with the annotation and topological metrics as Cytoscape attributes. [file 1471-2105-11-484-S1.ZIP › CytoscapeSession-2010_09_15-02_44/plugins/AttributeBrowserPlugin/attributeBrowser.props]

#Cytoscape Attribute Browser Plugin Properties
#Wed Sep 15 02:44:22 COT 2010
attributeBrowser.edge.selectedAttr1=Column 3
attributeBrowser.edge.selectedAttr0=ID
attributeBrowser.node.selectedAttr0=ID
attributeBrowser.network.selectedAttr1=Value
attributeBrowser.network.selectedAttr0=Network Attribute Name
attributeBrowser.edge.selectedAttr4=canonicalName
attributeBrowser.edge.selectedAttr3=TextSourceInfo
attributeBrowser.edge.selectedAttr2=GO_shared_p_value
