# Supplementary material for: Protein network prediction and topological analysis in Leishmania major as a tool for drug target selection
Source: BMC Bioinformatics. 2010 Sep 27;11:484. doi: 10.1186/1471-2105-11-484 (PMC2956735; doi:10.1186/1471-2105-11-484)
Supplement: Additional file 2 — Table S1: List of targets detected by connectivity and betweenness centrality but not filtered for human homology. [file 1471-2105-11-484-S2.XLS]

## Sheet: Table S1
TableS1: List of targets detected by connectivity and betweenness centrality but not filtered for human homology.
GeneDB ID	Uniprot ID	Description
LmjF28.2820	Q4Q7Y0	heat shock protein 70, putative Leishmania major chr 28
LmjF33.0320	Q4Q4I6	HSP83-5 heat shock protein 83-1 Leishmania major chr 33
LmjF34.4330	Q4Q2A8	QDPR-1 quinonoid dihydropteridine reductase Leishmania major chr 34
LmjF12.0210	Q4QGS2	proteasome regulatory ATPase subunittcc1l8.3, putative Leishmania major chr 12
LmjF25.0870	Q4QA07	protein kinase, putative Leishmania major chr 25
LmjF21.0823	Q4QCD0	hypothetical protein, conserved Leishmania major chr 21
LmjF30.0180	Q4Q7T9	2-hydroxy-3-oxopropionate reductase, putative Leishmania major chr 30
LmjF30.3470	Q4Q6U1	casein kinase 1 isoform 2, putative Leishmania major chr 30
LmjF22.0810	Q4QBR6	protein kinase, putative Leishmania major chr 22
LmjF32.3250	Q4Q4U7	mitogen-activated protein kinase, putative Leishmania major chr 32
LmjF25.2050	Q4Q9N4	helicase-like protein, putative Leishmania major chr 25
LmjF36.5660	Q4Q0J5	hypothetical protein, conserved Leishmania major chr 36
LmjF30.2550	Q4Q740	heat shock 70-related protein 1, mitochondrial precursor, putative Leishmania major chr 30
LmjF33.0830	Q4Q4A9	2,4-dienoyl-coa reductase fadh1, putative Leishmania major chr 33
LmjF35.1430	Q4FWX5	60S ribosomal protein L2, putative Leishmania major chr 35
LmjF27.1050	Q4FYL6	vesicular transport protein (CDC48 homologue), putative Leishmania major chr 27
LmjF35.3960	Q4FW73	protein kinase A catalytic subunit isoform 2 Leishmania major chr 35
LmjF16.0960	Q4QES4	hypothetical protein, conserved Leishmania major chr 16
LmjF36.2250	Q4Q1J6	developmentally regulated GTP-binding protein 1, putative Leishmania major chr 36
LmjF25.0730	Q4QA21	EIF5A2 eukaryotic initiation factor 5a, putative Leishmania major chr 25
LmjF33.0330	Q4Q4I0	HSP83-8 heat shock protein 83-1 Leishmania major chr 33
LmjF35.1310	Q4FWY7	histone h4 Leishmania major chr 35
LmjF28.0550	O61127	RAD51 RAD51 protein, putative Leishmania major chr 28
LmjF03.0030	Q9TXJ5	D-3-phosphoglycerate dehydrogenase-like protein Leishmania major chr 3
LmjF35.4890	Q4FVY2	DMC1 RAD51/dmc1 protein Leishmania major chr 35
LmjF21.0150	Q4QCK0	serine/threonine-protein kinase-like protein Leishmania major chr 21
LmjF33.2290	Q4Q3V8	protein kinase, putative Leishmania major chr 33
LmjF36.0550	O96526	CRK3 cell division related protein kinase 2 Leishmania major chr 36
LmjF31.1280	Q4Q6D5	p-glycoprotein e, putative Leishmania major chr 31
LmjF19.1610	Q4QD48	protein kinase, putative Leishmania major chr 19
LmjF11.0250	Q4QH55	protein kinase, putative Leishmania major chr 11
LmjF32.0810	Q4Q5K1	serine/threonine protein kinase, putative Leishmania major chr 32
LmjF05.0390	Q4QJG3	protein kinase, putative Leishmania major chr 5
LmjF30.2130	Q9NE58	protein kinase, putative Leishmania major chr 30
LmjF18.0640	Q4QDX7	serine/threonine kinase-like protein, putative Leishmania major chr 18
LmjF31.2290	Q4Q632	phosphatidylethanolaminen-methyltransferase-lik e protein Leishmania major chr 31
LmjF34.4190	Q4Q2C2	protein serine/threonine phosphatase, putativee Leishmania major chr 34
LmjF17.0250	Q4QEG9	CYSB cystathionine beta-synthase Leishmania major chr 17
LmjF20.0560	Q4QCY4	cytidine triphosphate synthase, putative Leishmania major chr 20
LmjF01.0780	O62591	eukaryotic initiation factor 4a, putative Leishmania major chr 1
LmjF15.0770	Q4QFA8	protein kinase, putative Leishmania major chr 15
LmjF30.1360	Q4Q7G8	hypothetical protein, conserved Leishmania major chr 30
LmjF36.0720	Q4Q204	protein kinase, putative Leishmania major chr 36
LmjF23.0360	Q4QBD8	NADP-dependent alcohol dehydrogenase, putative Leishmania major chr 23
LmjF30.3500	Q4Q6T6	METK1 MAT2 S-adenosylmethionine synthetase Leishmania major chr 30
LmjF17.0080	Q4QEI9	elongation factor 1-alpha Leishmania major chr 17
LmjF34.4360	Q8I6Y4	QDPR-2 quinonoid dihydropteridine reductase Leishmania major chr 34
LmjF27.0250	Q4FYU7	flap endonuclease-1 (FEN-1), putative Leishmania major chr 27
LmjF30.3580	Q4Q6T0	serine/threonine-protein kinase, putative Leishmania major chr 30
LmjF31.2630	Q4Q5Z8	serine/threonine protein phosphatase pp1(5.9), putative Leishmania major chr 31
LmjF29.2320	Q4FXH0	MKK mitogen activated protein kinase, putative Leishmania major chr 29
LmjF30.2480	Q4Q745	heat shock 70-related protein 1, mitochondrial precursor, putative Leishmania major chr 30
LmjF28.1830	Q4Q883	DNA repair protein-like protein Leishmania major chr 28
LmjF30.3520	Q4Q6T6	METK2 MAT2 S-adenosylmethionine synthetase Leishmania major chr 30
LmjF36.0180	Q4Q259	EF2-1 elongation factor 2 Leishmania major chr 36
LmjF36.6940	Q4Q059	PDI-2 protein disulfide isomerase Leishmania major chr 36
LmjF02.0360	Q4FZ09	casein kinase II, alpha chain, putative Leishmania major chr 2
LmjF29.2020	Q4FXK0	serine/threonine protein kinase, putative Leishmania major chr 29
LmjF27.0760	Q4FYP6	small GTP-binding protein Rab1, putative Leishmania major chr 27
LmjF21.0640	Q4QCF1	phosphoglucomutase, putative Leishmania major chr 21
LmjF36.0910	Q4Q1Y5	mitogen-activated protein kinase-like protein Leishmania major chr 36
LmjF11.0110	Q4QH69	protein kinase, putative Leishmania major chr 11
LmjF35.1010	Q4FX15	casein kinase, putative Leishmania major chr 35
LmjF33.1980	Q4Q3Y9	serine/threonine-protein kinase a, putative Leishmania major chr 33
LmjF26.0980	Q4Q996	protein kinase, putative Leishmania major chr 26
LmjF35.3510	Q4FWB9	structural maintenance of chromosome (SMC) family protein, putative Leishmania major chr 35
LmjF35.0820	Q4FX34	aspartate aminotransferase, putative Leishmania major chr 35
LmjF09.0910	Q4QHT2	calmodulin, putative Leishmania major chr 9
LmjF27.1800	Q4FYE1	protein kinase-like protein Leishmania major chr 27
LmjF15.1040	Q4QF80	TRYP1 tryparedoxin peroxidase Leishmania major chr 15
LmjF09.0310	Q4QHZ5	protein kinase, putative Leishmania major chr 9
LmjF36.0220	Q4Q256	DPMS dolichyl-phosphate beta-D-mannosyltransferase precursor, conserved Leishmania major chr 36
LmjF17.0670	Q4QEB9	protein kinase, putative Leishmania major chr 17
LmjF14.0840	Q4QFP9	SNF2 family helicase-like protein, putative Leishmania major chr 14
LmjF13.1680	Q4QFY6	P5CR pyrroline-5-carboxylate reductase Leishmania major chr 13
LmjF15.1060	Q4QF74	TRYP2 TXNPX, PXN1, TSA tryparedoxin peroxidase Leishmania major chr 15
LmjF36.0020	Q9GRP6	histone h4 Leishmania major chr 36
LmjF16.0590	Q4QEW0	carbamoyl-phosphate synthase, putative Leishmania major chr 16
LmjF25.0530	Q4QA42	ABC transporter, putative Leishmania major chr 25
LmjF31.1290	Q4Q6D4	multidrug resistance protein, copy 1-like protein Leishmania major chr 31
LmjF06.0010	Q4QJ78	histone h4 Leishmania major chr 6
LmjF31.2320	Q4Q629	helicase-like protein Leishmania major chr 31
LmjF32.3310	Q4Q4U1	dihydrolipoamide dehydrogenase, putative Leishmania major chr 32
LmjF01.0770	O62591	eukaryotic initiation factor 4a, putative Leishmania major chr 1
LmjF22.1580	Q4QBI9	exosome complex exonuclease RRP45 homolog, putative Leishmania major chr 22
LmjF35.1860	Q4FWT5	protein kinase-like protein Leishmania major chr 35
LmjF08.0660	Q4QIA3	protein kinase, putative Leishmania major chr 8
LmjF28.2420	Q4Q822	2-oxoglutarate dehydrogenase, E2 component, dihydrolipoamide succinyltransferase, putative Leishmania major chr 28
LmjF26.1540	Q4Q940	hypothetical protein, conserved Leishmania major chr 26
LmjF36.5190	Q4Q0P3	helicase, putative Leishmania major chr 36
LmjF08.0470	Q4QIC2	small ubiquitin protein, putative Leishmania major chr 8
LmjF02.0710	Q4FYX5	ATP-dependent Clp protease subunit, heat shock protein 78 (HSP78), putative Leishmania major chr 2
LmjF25.1420	Q4Q9V1	GTP-binding protein, putative Leishmania major chr 25
LmjF25.2340	Q4Q9K2	serine/threonine-protein kinase, putative Leishmania major chr 25
LmjF34.4510	Q8I6Y4	QDPR-7 quinonoid dihydropteridine reductase Leishmania major chr 34
LmjF10.0200	Q4QHJ8	mitogen-activated protein kinase, putative Leishmania major chr 10
LmjF22.1650	Q4QBI2	hypothetical protein, unknown function Leishmania major chr 22
LmjF27.1390	Q4FYH9	60S acidic ribosomal subunit protein, putative Leishmania major chr 27
LmjF09.0400	Q4QHY4	protein kinase, putative Leishmania major chr 9
LmjF33.1700	Q4Q417	transcription activator Leishmania major chr 33
LmjF30.1890	Q4Q7A6	hypothetical protein, conserved Leishmania major chr 30
LmjF28.0580	Q4Q8L2	mitogen-activated protein kinase, putative Leishmania major chr 28
LmjF07.0340	Q4QIQ9	ATP-dependent DEAD/H RNA helicase, putative Leishmania major chr 7
LmjF28.1530	Q4Q8B2	DEAD box RNA helicase, putative Leishmania major chr 28
LmjF36.6490	Q4Q0A8	ubiquitin fusion degradation protein, putative Leishmania major chr 36
LmjF14.1320	Q4QFK2	serine hydroxymethyltransferase, putative Leishmania major chr 14
LmjF07.0170	Q4QIS7	protein kinase, putative Leishmania major chr 7
LmjF36.1370	Q4Q1T9	Transitional endoplasmic reticulum ATPase, putative Leishmania major chr 36
LmjF03.0610	Q9NKQ1	kinase-like protein Leishmania major chr 3
LmjF13.1630	Q4QFZ1	mitochondrial DNA polymerase I protein D, putative Leishmania major chr 13
LmjF19.0710	Q4QDF0	glycosomal malate dehydrogenase Leishmania major chr 19
LmjF33.2070	Q4Q3Y0	protein kinase, putative Leishmania major chr 33
LmjF29.1240	Q4FXT0	hypothetical protein, unknown function Leishmania major chr 29
LmjF19.0360	Q4QDI5	protein kinase, putative Leishmania major chr 19
LmjF21.0920	Q4QCA4	histone H2A, putative Leishmania major chr 21
LmjF27.1380	Q4FYH9	60S acidic ribosomal subunit protein, putative Leishmania major chr 27
LmjF30.3240	Q4Q6W5	glutamyl-tRNA synthetase, putative Leishmania major chr 30
LmjF36.0890	Q4Q1Y7	Eukaryotic translation initiation factor 6 (eIF-6), putative Leishmania major chr 36
LmjF17.0086	Q4QEI9	elongation factor 1-alpha Leishmania major chr 17
LmjF33.0355	Q4Q4I6	HSP83-15Leishmania major chr 33
LmjF34.2090	Q4Q2Z2	protein kinase, putative Leishmania major chr 34
LmjF06.0930	Q4QIY4	2,4-dienoyl-coa reductase-like protein Leishmania major chr 6
LmjF21.1700	Q4QC13	proteasome alpha 2 subunit, putative Leishmania major chr 21
LmjF21.0270	Q4QCI8	protein kinase, putative Leishmania major chr 21
LmjF35.1050	Q4FX11	protein kinase, putative Leishmania major chr 35
LmjF33.0343	Q4Q4I6	HSP83-12 heat shock protein 83-1 Leishmania major chr 33
LmjF20.1710	Q4QCN1	hypothetical protein, conserved Leishmania major chr 20
LmjF08.1280	Q4QI37	protein kinase, putative Leishmania major chr 8
LmjF30.0130	Q4Q7U2	lysyl-tRNA synthetase, putative Leishmania major chr 30
LmjF19.1470	Q4QD63	protein kinase, putative Leishmania major chr 19
LmjF02.0260	Q4FZ19	small GTP binding protein rab6-like protein Leishmania major chr 2
LmjF33.0365	Q4Q4I6	HSP83-17 heat shock protein 83-1 Leishmania major chr 33
LmjF36.3000	Q4Q1B9	ATP-dependent RNA helicase, putative Leishmania major chr 36
LmjF09.1070	Q4QHR7	eukaryotic translation initiation factor 2 subunit, putative Leishmania major chr 9
LmjF29.0370	Q4FY23	protein kinase-like protein Leishmania major chr 29
LmjF35.2170	Q4FWQ2	hypothetical protein, conserved Leishmania major chr 35
LmjF27.0470	Q4FYS5	ABC transporter, putative Leishmania major chr 27
LmjF35.5310	Q4FVU2	GTP-binding protein, putative Leishmania major chr 35
LmjF25.0720	Q4QA21	EIF5A1 eukaryotic initiation factor 5a, putative Leishmania major chr 25
LmjF25.1520	Q4Q9T9	protein kinase, putative Leishmania major chr 25
LmjF24.2320	Q4QA98	mitogen-activated protein kinase Leishmania major chr 24
LmjF28.1670	Q4Q898	zinc finger protein kinase-like Leishmania major chr 28
LmjF28.2780	Q4Q7Y4	heat-shock protein hsp70, putative Leishmania major chr 28
LmjF24.1450	Q4QAI6	protein kinase, putative Leishmania major chr 24
LmjF36.3210	Q4Q198	14-3-3 protein-like protein Leishmania major chr 36
LmjF11.0330	Q4QH47	PIF1 helicase-like protein, putative Leishmania major chr 11
LmjF31.3160	Q4Q5T9	protein kinase, putative Leishmania major chr 31
LmjF36.0900	Q4Q1Y6	protein kinase, putative Leishmania major chr 36
LmjF25.1320	Q4Q9W1	serine/threonine protein phosphatase, putative Leishmania major chr 25
LmjF36.2830	Q4Q1D7	pre-mrna splicing factor ATP-dependent RNA helicase, putative Leishmania major chr 36
LmjF18.0020	Q4QE40	diphosphomevalonate decarboxylase, putative Leishmania major chr 18
LmjF32.0120	Q4Q5S4	MRK1 protein kinase, putative Leishmania major chr 32
LmjF15.1550	Q4QF23	protein kinase, putative Leishmania major chr 15
LmjF27.0550	Q4FYR7	replication factor C, subunit 4, putative Leishmania major chr 27
LmjF22.0620	Q4QBT5	proteasome regulatory ATPase subunit 5, putative Leishmania major chr 22
LmjF21.0853	Q4QCC1	hypothetical protein, conserved Leishmania major chr 21
LmjF15.1140	Q4QF74	TRYP6 TXNPX, PXN, TSA tryparedoxin peroxidase Leishmania major chr 15
LmjF28.2000	Q4Q866	protein kinase, putative Leishmania major chr 28
LmjF34.4420	Q8I6Y4	QDPR-4 quinonoid dihydropteridine reductase Leishmania major chr 34
LmjF36.6230	Q4Q0D7	ARL-3B ADP ribosylation factor 3, putative Leishmania major chr 36
LmjF34.0150	Q4Q3J3	malate dehydrogenase, putative Leishmania major chr 34
LmjF19.1440	Q4QD66	mitogen-activated protein kinase Leishmania major chr 19
LmjF18.1080	Q27687	PKAC1 protein kinase A catalytic subunit Leishmania major chr 18
LmjF13.0220	Q4QGD2	small Rab GTP binding protein, putative Leishmania major chr 13
LmjF34.0940	Q4Q3B1	serine/threonine-protein kinase, putative Leishmania major chr 34
LmjF13.1640	Q4QFZ0	mitogen-activated protein kinase 7, putative Leishmania major chr 13
LmjF03.0540	Q9NKS8	26S protease regulatory subunit, putative Leishmania major chr 3
LmjF36.3680	Q4Q147	mitogen activated kinase-like protein Leishmania major chr 36
LmjF35.1730	Q4FWU8	casein kinase II, putative Leishmania major chr 35
LmjF11.0350	Q4QH45	14-3-3 protein, putative Leishmania major chr 11
LmjF32.0490	Q4Q5N4	ras-related rab-4, putative Leishmania major chr 32
LmjF35.4000	Q4FW69	protein kinase, putative Leishmania major chr 35
LmjF07.0560	Q4QIN6	ras-related protein rab-14, putative Leishmania major chr 7
LmjF28.2770	Q4Q7Y4	heat-shock protein hsp70, putative Leishmania major chr 28
LmjF33.1380	Q4Q449	MPK11 mitogen activated protein kinase, putative Leishmania major chr 33
LmjF33.0318	Q4Q4I0	HSP83-4 heat shock protein 83-1 Leishmania major chr 33
LmjF33.1400	Q4Q447	protein kinase, putative Leishmania major chr 33
LmjF35.4250	Q4FW43	3-demethylubiquinone-9 3-methyltransferase, putative Leishmania major chr 35
LmjF17.0390	Q4QEF5	protein kinase, putative Leishmania major chr 17
LmjF31.1830	Q4Q679	protein kinase-like protein Leishmania major chr 31
LmjF30.0800	Q4Q7M5	rac serine-threonine kinase, putative Leishmania major chr 30
LmjF36.1840	Q4Q1P0	DEAD box RNA helicase, putative Leishmania major chr 36
LmjF34.3080	Q4Q2N6	exosome subunit rrp6p homologue, putative Leishmania major chr 34
LmjF33.1710	Q4Q416	protein kinase, putative Leishmania major chr 33
LmjF32.3040	Q4Q4W8	protein phosphatase 2A catalytic subunit, putative Leishmania major chr 32
LmjF06.1180	Q4QIV8	protein kinase, putative Leishmania major chr 6
LmjF28.0850	Q4Q8I2	minichromosome maintenance (MCM) complex subunit, putative Leishmania major chr 28
LmjF21.1565	Q4QC33	serine/threonine-protein kinase, putative Leishmania major chr 21
LmjF29.1330	Q4FXS1	serine/threonine-protein kinase, putative Leishmania major chr 29
LmjF30.1300	Q4Q7H3	hypothetical protein, unknown function Leishmania major chr 30
LmjF18.0890	Q9N2P5	RAB7 rab7 GTP binding protein, putative Leishmania major chr 18
LmjF33.0314	Q4Q4I6	HSP83-2 heat shock protein 83-1 Leishmania major chr 33
LmjF34.2150	Q4Q2Y5	protein kinase, putative Leishmania major chr 34
LmjF28.1200	Q4Q8E6	glucose-regulated protein 78, putative Leishmania major chr 28
LmjF28.0690	Q4Q8K1	serine/threonine protein phosphatase catalytic subunit, putative Leishmania major chr 28
LmjF10.0490	Q4QHG6	MPK3 mitogen-activated protein kinase 3, putative Leishmania major chr 10
LmjF31.3180	Q9GRP6	histone h4 Leishmania major chr 31
LmjF27.2470	Q4FY69	protein kinase, putative Leishmania major chr 27
LmjF26.1550	Q4Q939	trifunctional enzyme alpha subunit, mitochondrial precursor-like protein Leishmania major chr 26
LmjF17.0070	Q4QEJ1	ARL-1 ADP-ribosylation factor, putative Leishmania major chr 17
LmjF08.1228	Q4QI43	protein kinase, putative Leishmania major chr 8
LmjF30.0460	Q4Q7R2	aspartyl-tRNA synthetase, putative Leishmania major chr 30
LmjF29.1270	Q4FXS7	ATP-dependent Clp protease subunit, heat shock protein 100 (HSP100), putative Leishmania major chr 29
LmjF36.6090	Q4Q0F1	hypothetical protein, conserved Leishmania major chr 36
LmjF35.3250	Q4FWE5	replication factor C, subunit 3, putative Leishmania major chr 35
LmjF34.2610	Q4Q2T4	ATP-dependent DNA helicase, putative Leishmania major chr 34
LmjF35.1180	Q4FX00	NADH-dependent fumarate reductase, putative Leishmania major chr 35
LmjF34.1240	Q4Q379	hypothetical protein, unknown function Leishmania major chr 34
LmjF33.0340	Q4Q4I6	HSP83-11 heat shock protein 83-1 Leishmania major chr 33
LmjF27.1420	Q4FYH6	choline/ethanolamine kinase, putative Leishmania major chr 27
LmjF13.1060	Q4QG48	NADH-cytochrome B5 reductase, putative Leishmania major chr 13
LmjF26.1240	Q4Q970	HSP70.4 heat shock protein 70-related protein Leishmania major chr 26
LmjF36.6470	Q4Q0B0	LMPK mitogen activated protein kinase homologue Leishmania major chr 36
LmjF34.1060	Q4Q399	mitochondrial ATP-dependent zinc metallopeptidase, putative Leishmania major chr 34
LmjF29.0200	Q4FY39	hypothetical protein, conserved Leishmania major chr 29
LmjF30.3020	Q4Q6Y9	hypothetical protein, conserved Leishmania major chr 30
LmjF03.0160	Q9N6L4	ABC transporter protein, putative Leishmania major chr 3
LmjF32.1290	Q4Q5F3	hypothetical protein, conserved Leishmania major chr 32
LmjF28.2670	Q4Q7Z5	protein phosphatase 4 catalytic subunit, putative Leishmania major chr 28
LmjF17.0084	Q4QEI9	elongation factor 1-alpha Leishmania major chr 17
LmjF35.4050	Q4FW63	protein kinase, putative Leishmania major chr 35
LmjF25.1990	Q4Q9P0	protein kinase, putative Leishmania major chr 25
LmjF33.1870	Q4Q401	nucleolar GTP-binding protein, putative Leishmania major chr 33
LmjF36.1360	Q4Q1U0	adenylate kinase, putative Leishmania major chr 36
LmjF07.0250	Q4QIR9	protein kinase, putative Leishmania major chr 7
LmjF16.1320	Q4QEN5	cytochrome c, putative Leishmania major chr 16
LmjF36.5350	Q4Q0M7	protein kinase, putative Leishmania major chr 36
LmjF33.0336	Q4Q4I6	HSP83-10 heat shock protein 83-1 Leishmania major chr 33
LmjF21.0840	Q4QCC5	methionine aminopeptidase 2, putative Leishmania major chr 21
LmjF04.0480	null	ADP-ribosylation factor, putative Leishmania major chr 4
LmjF33.0323	Q4Q4I6	HSP83-6 heat shock protein 83-1 Leishmania major chr 33
LmjF05.0550	Q4QJE7	protein kinase, putative Leishmania major chr 5
LmjF15.1080	Q4QF76	TRYP3 TXNPX, PXN3, TSA tryparedoxin peroxidase Leishmania major chr 15
LmjF29.2490	Q4FXF3	protein kinase, putative Leishmania major chr 29
LmjF35.0040	Q4FXB0	phosphatidylinositol-specific phospholipase-like protein Leishmania major chr 35
LmjF29.0880	Q4FXW8	ADP ribosylation factor 3, putative Leishmania major chr 29
LmjF17.0081	Q4QEI9	elongation factor 1-alpha Leishmania major chr 17
LmjF14.0460	Q4QFT8	cystathionine beta-lyase-like protein Leishmania major chr 14
LmjF28.0520	Q9N2N1	LMAIRK protein kinase, putative Leishmania major chr 28
LmjF36.0190	Q4Q259	EF2-2 elongation factor 2 Leishmania major chr 36
LmjF35.1440	Q4FWX5	60S ribosomal protein L2, putative Leishmania major chr 35
LmjF27.2630	Q4FY62	ATP-dependent Clp protease subunit, heat shock protein 78 (HSP78), putative Leishmania major chr 27
LmjF32.1850	Q4Q594	chaperonin Hsp60, mitochondrial precursor, putative Leishmania major chr 32
LmjF14.0040	Q4QFY1	j-binding protein, putative Leishmania major chr 14
LmjF30.2460	Q4Q747	heat shock 70-related protein 1, mitochondrial precursor, putative Leishmania major chr 30
LmjF34.0670	Q4Q3E0	ABC transporter-like protein Leishmania major chr 34
LmjF29.1740	Q4FXM8	histone H2A, putative Leishmania major chr 29
LmjF18.0620	Q4QDX9	60S ribosomal protein L10a, putative Leishmania major chr 18
LmjF04.0440	null	serine/threonine protein kinase-like protein Leishmania major chr 4
LmjF30.1780	Q4Q7B6	protein kinase, putative Leishmania major chr 30
LmjF29.2150	Q4FXI7	protein kinase, putative Leishmania major chr 29
LmjF30.1000	Q4Q7K3	protein kinase, putative Leishmania major chr 30
LmjF26.1730	Q4Q920	protein kinase, putative Leishmania major chr 26
LmjF30.1120	Q4Q7J1	importin alpha, putative Leishmania major chr 30
LmjF35.5190	Q4FVV4	NIMA-related kinase, putative Leishmania major chr 35
LmjF34.0650	Q4Q3E2	proteasome regulatory non-ATP-ase subunit 11, putative Leishmania major chr 34
LmjF09.0410	Q4QHY3	protein kinase, putative Leishmania major chr 9
LmjF09.0920	Q4QHT2	calmodulin, putative Leishmania major chr 9
LmjF36.2130	Q4Q1K8	DEAD box RNA helicase, putative Leishmania major chr 36
LmjF21.0915	Q4QCA4	histone h2a Leishmania major chr 21
LmjF32.3800	Q4Q4P2	hypothetical protein, conserved Leishmania major chr 32
LmjF10.0910	Q4QHC3	small GTP-binding protein Rab11, putative Leishmania major chr 10
LmjF19.0100	Q4QDL1	fibrillarin, putative Leishmania major chr 19
LmjF35.4770	Q4FVZ4	peptidyl-prolyl cis-trans isomerase (cyclophilin-40), putative Leishmania major chr 35
LmjF13.0440	Q4QGB0	MKK2 mitogen-activated protein kinase kinase 2 Leishmania major chr 13
LmjF35.1200	Q4FWZ8	pre-mRNA splicing factor ATP-dependent RNA helicase, putative Leishmania major chr 35
LmjF33.0350	Q4Q4I6	HSP83-14 heat shock protein 83-1 Leishmania major chr 33
LmjF35.0830	Q4FX33	NADH-dependent fumarate reductase-like protein Leishmania major chr 35
LmjF19.0150	Q4QDK6	protein kinase, putative Leishmania major chr 19
LmjF17.0082	Q4QEI8	elongation factor 1-alpha Leishmania major chr 17
LmjF03.0350	Q9NKN1	protein kinase, putative Leishmania major chr 3
LmjF30.2470	Q4Q745	heat shock 70-related protein 1, mitochondrial precursor, putative Leishmania major chr 30
LmjF14.0830	Q4QFQ0	protein kinase, putative Leishmania major chr 14
LmjF25.1580	Q4Q9T3	casein kinase I, putative Leishmania major chr 25
LmjF36.3470	Q4Q171	2-oxoglutarate dehydrogenase E1 component, putative Leishmania major chr 36
LmjF21.0490	Q4QCG6	DNAJ protein, putative Leishmania major chr 21
LmjF36.2390	Q4Q1I2	sterol 24-c-methyltransferase, putative Leishmania major chr 36
LmjF25.1560	Q4Q9T5	protein kinase, putative Leishmania major chr 25
LmjF32.2060	Q4Q570	ABC transporter-like protein Leishmania major chr 32
LmjF25.2450	Q9GRP6	histone h4 Leishmania major chr 25
LmjF25.1710	Q4Q9R8	pyruvate dehydrogenase E1 beta subunit, putative Leishmania major chr 25
LmjF21.1080	Q4QC88	CRK1 cell division protein kinase 2 Leishmania major chr 21
LmjF29.1490	Q4FXQ5	hypothetical protein, conserved Leishmania major chr 29
LmjF23.0040	Q4QBH2	peroxidoxin Leishmania major chr 23
LmjF35.3230	Q4FWE7	cystathione gamma lyase, putative Leishmania major chr 35
LmjF32.1360	Q4Q5E6	RNA guanylyltransferase, putative Leishmania major chr 32
LmjF27.1060	Q4FYL5	cysteine desulfurase, putative Leishmania major chr 27
LmjF15.0010	Q4QFI3	histone h4 Leishmania major chr 15
LmjF36.0570	Q4Q219	MEFG Mitochondrial elongation factor G, putative Leishmania major chr 36
LmjF20.1330	Q4QCR3	kinase-like protein Leishmania major chr 20
LmjF22.0110	Q4QBY3	GMP synthase, putative Leishmania major chr 22
LmjF31.2790	Q4Q5Y0	adp-ribosylation factor, putative Leishmania major chr 31
LmjF33.0312	Q4Q4I6	HSP83 heat shock protein 83-1 Leishmania major chr 33
LmjF19.0800	Q4QDE1	ABC transporter, putative Leishmania major chr 19
LmjF03.0210	Q9NKR4	protein kinase, putative Leishmania major chr 3
LmjF36.4360	Q4Q0X8	RPT6 proteasome regulatory ATPase subunit Leishmania major chr 36
LmjF35.4010	Q4FW68	protein kinase A catalytic subunit isoform 1 Leishmania major chr 35
LmjF32.0870	Q4Q5J5	phenylalanyl-tRNA synthetase alpha chain, putative Leishmania major chr 32
LmjF35.1000	Q4FX16	casein kinase I, putative Leishmania major chr 35
LmjF09.0930	Q4QHT2	calmodulin, putative Leishmania major chr 9
LmjF10.0830	Q4QHD1	protein kinase, putative Leishmania major chr 10
LmjF30.2980	Q4Q6Z4	glyceraldehyde 3-phosphate dehydrogenase, glycosomal Leishmania major chr 30
LmjF13.1090	Q4QG45	proteasome regulatory ATPase subunit 2, putative Leishmania major chr 13
LmjF35.0370	Q4FX77	ATP-dependent DEAD-box RNA helicase, putative Leishmania major chr 35
LmjF36.2280	Q4Q1J3	hypothetical protein, conserved Leishmania major chr 36
LmjF03.0780	Q9NKP1	serine/threonine-protein kinase, putative Leishmania major chr 3
LmjF24.0730	Q4QAR0	signal recognition particle, putative Leishmania major chr 24
LmjF27.2400	Q4FY76	heat shock protein DnaJ, putative Leishmania major chr 27
LmjF06.0950	Q4QIY2	glucosamine-fructose-6-phosphate aminotransferase, putative Leishmania major chr 6
LmjF36.2950	Q4Q1C4	succinyl-CoA ligase "GDP-forming" beta-chain, putative Leishmania major chr 36
LmjF21.0930	Q4QCA4	histone H2A, putative Leishmania major chr 21
LmjF26.2440	Q4Q8U7	protein kinase, putative Leishmania major chr 26
LmjF35.3170	Q4FWF3	protein kinase, putative Leishmania major chr 35
LmjF30.0600	Q4Q7P6	protein kinase, putative Leishmania major chr 30
LmjF34.0140	Q4Q3J4	malate dehydrogenase Leishmania major chr 34
LmjF32.2030	Q4Q573	ras-related protein rab-2a, putative Leishmania major chr 32
LmjF02.0290	Q4FZ16	protein kinase, putative Leishmania major chr 2
LmjF33.0346	Q4Q4I6	HSP83-13 heat shock protein 83-1 Leishmania major chr 33
LmjF23.0050	Q4QBH1	cyclophilin, putative Leishmania major chr 23
LmjF30.0370	Q4Q7S2	MPK12 mitogen-activated protein kinase, putative Leishmania major chr 30
LmjF33.2740	Q4Q3R1	translation initiation factor if-2, putative Leishmania major chr 33
LmjF04.0340	null	ADP-ribosylation factor, putative Leishmania major chr 4
LmjF22.0490	Q4QBU7	protein kinase, putative Leishmania major chr 22
LmjF21.1760	Q4QC07	centromere/microtubule binding protein cbf5, putative Leishmania major chr 21
LmjF15.1100	Q4QF74	TRYP4 TSA, TXNPX, PXN tryparedoxin peroxidase Leishmania major chr 15
LmjF32.3270	Q4Q4U5	chaperonin alpha subunit, putative Leishmania major chr 32
LmjF14.1070	Q4QFM8	protein kinase, putative Leishmania major chr 14
LmjF14.1480	Q4QFI5	glutathione-S-transferase/glutaredoxin,putative Leishmania major chr 14
LmjF35.0320	Q4FX82	serine palmitoyltransferase, putative Leishmania major chr 35
LmjF36.2380	Q4Q1I3	sterol 24-c-methyltransferase, putative Leishmania major chr 36
LmjF30.2630	Q4Q732	replication factor C, subunit 2, putative Leishmania major chr 30
LmjF16.0230	Q4QEZ7	protein tyrosine phosphatase-like protein Leishmania major chr 16
LmjF31.2280	Q6IMM3	adp-ribosylation factor, putative Leishmania major chr 31
LmjF33.0326	Q4Q4I6	HSP83-7 heat shock protein 83-1 Leishmania major chr 33
LmjF28.2910	Q4Q7X1	glutamate dehydrogenase, putative Leishmania major chr 28
LmjF15.0180	Q4QFG6	serine/threonine-protein kinase, putative Leishmania major chr 15
LmjF34.0160	Q4Q3J2	malate dehydrogenase, putative Leishmania major chr 34
LmjF30.2490	Q4Q744	heat shock 70-related protein 1, mitochondrial precursor, putative Leishmania major chr 30
LmjF35.1470	Q4FWX2	choline/ethanolamine kinase, putative Leishmania major chr 35
LmjF34.3520	Q4Q2J2	peroxisome biosynthesis protein-like protein Leishmania major chr 34
LmjF04.1230	null	actin Leishmania major chr 4
LmjF12.1270	Q4QGG2	arginine N-methyltransferase-like protein Leishmania major chr 12
LmjF24.0760	Q4QAQ7	DNA repair and recombination protein RAD54, putative Leishmania major chr 24
LmjF27.0560	Q4FYR6	protein kinase, putative Leishmania major chr 27
LmjF33.0520	Q4Q4F7	d-xylulose reductase, putative Leishmania major chr 33
LmjF24.2280	Q4QAA2	TFIIH basal transcription factor complex helicase subunit, putative Leishmania major chr 24
LmjF29.2670	Q4FXD5	serine/threonine-protein kinase Nek3, putative Leishmania major chr 29
LmjF19.0180	Q4QDK3	mitogen activated protein kinase, putative Leishmania major chr 19
LmjF31.0160	Q4Q6P8	DNA-directed RNA polymerase II subunit 2, putative Leishmania major chr 31
LmjF32.0640	Q4Q5L9	phosphatase, putative Leishmania major chr 32
LmjF27.1780	Q4FYE3	casein kinase I-like protein Leishmania major chr 27
LmjF29.2500	Q4FXF2	katanin-like protein Leishmania major chr 29
LmjF28.2370	Q4Q828	SHMT serine hydroxymethyltransferase Leishmania major chr 28
LmjF24.0230	Q4QAV8	protein kinase, putative Leishmania major chr 24
LmjF20.1340	Q4QCR2	kinase-like protein Leishmania major chr 20
LmjF35.2450	Q4FWM4	hypothetical protein, conserved Leishmania major chr 35
LmjF26.0040	Q4Q9I7	protein kinase, putative Leishmania major chr 26
LmjF33.0333	Q4Q4I6	HSP83-9 heat shock protein 83 Leishmania major chr 33
LmjF28.2385	Q4Q826	DNA replication licensing factor, putative Leishmania major chr 28
LmjF31.1530	Q4Q6A9	protein kinase, putative Leishmania major chr 31
LmjF14.1410	Q4QFJ2	protein kinase, putative Leishmania major chr 14
LmjF01.0240	Q25342	DNA excision/repair protein SNF2, putative Leishmania major chr 1
LmjF12.0130	Q4QGT0	protein kinase, putative Leishmania major chr 12
LmjF16.0990	Q4QES1	CRK protein kinase, putative Leishmania major chr 16
LmjF33.0316	Q4Q4I6	HSP83-3 heat shock protein 83-1 Leishmania major chr 33
LmjF16.1310	Q4QEN5	cytochrome c, putative Leishmania major chr 16
LmjF19.0590	Q4QDG2	protein kinase, putative Leishmania major chr 19
LmjF26.0660	Q4Q9C8	protein disulfide isomerase, putative Leishmania major chr 26
LmjF20.0960	Q4QCV0	protein kinase, putative Leishmania major chr 20
LmjF33.0360	Q4Q4I6	HSP83-16 heat shock protein 83-1 Leishmania major chr 33
LmjF28.2280	Q4Q836	DNA topoisomerase ii Leishmania major chr 28
LmjF34.2190	Q4Q2Y1	dual specificity protein phosphatase, putative Leishmania major chr 34
LmjF22.0570	Q4QBU0	proteasome regulatory ATPase subunit 1, putative Leishmania major chr 22
LmjF35.0130	Q4FXA1	ADP-ribosylation factor, putative Leishmania major chr 35
LmjF07.0160	Q4QIS8	protein kinase, putative Leishmania major chr 7
LmjF18.0270	Q4QE15	protein kinase, putative Leishmania major chr 18
LmjF33.1830	Q4Q405	protein kinase, putative Leishmania major chr 33
LmjF27.0100	Q4FYW2	protein kinase, putative Leishmania major chr 27
LmjF26.2510	Q4Q8U0	protein kinase, putative Leishmania major chr 26
LmjF05.0460	Q4QJF6	GTPase, putative Leishmania major chr 5
LmjF15.1120	O76272	TRYP5 TXNPX, PXN, TSA tryparedoxin peroxidase Leishmania major chr 15
LmjF24.0370	Q4QAU4	aspartate aminotransferase, putative Leishmania major chr 24
LmjF02.0020	Q9GRP6	histone h4 Leishmania major chr 2
LmjF34.3500	Q4Q2J4	ruvb-like 1 DNA helicase, putative Leishmania major chr 34
