# Supplementary material for: Protein network prediction and topological analysis in Leishmania major as a tool for drug target selection
Source: BMC Bioinformatics. 2010 Sep 27;11:484. doi: 10.1186/1471-2105-11-484 (PMC2956735; doi:10.1186/1471-2105-11-484)
Supplement: Additional file 3 — Table S2: Final list of targets, excluding those with human orthologs from table S1. [file 1471-2105-11-484-S3.XLS]

## Sheet: Table S2
Table S2: Final list of targets excluding those with human orthologs from table S1
ID	KEGG_pathway	Uniprot ID	Description
LmjF15.0770		Q4QFA8	protein kinase, putative Leishmania major chr 15
LmjF07.0250		Q4QIR9	protein kinase, putative Leishmania major chr 7
LmjF11.0330		Q4QH47	PIF1 helicase-like protein, putative Leishmania major chr 11
LmjF35.2450		Q4FWM4	hypothetical protein, conserved Leishmania major chr 35
LmjF25.1990		Q4Q9P0	protein kinase, putative Leishmania major chr 25
LmjF21.0853		Q4QCC1	hypothetical protein, conserved Leishmania major chr 21
LmjF27.1800		Q4FYE1	protein kinase-like protein Leishmania major chr 27
LmjF35.1000		Q4FX16	casein kinase I, putative Leishmania major chr 35
LmjF26.0660		Q4Q9C8	protein disulfide isomerase, putative Leishmania major chr 26
LmjF25.2050		Q4Q9N4	helicase-like protein, putative Leishmania major chr 25
LmjF29.2670		Q4FXD5	serine/threonine-protein kinase Nek3, putative Leishmania major chr 29
LmjF25.1580		Q4Q9T3	casein kinase I, putative Leishmania major chr 25
LmjF36.3680		Q4Q147	mitogen activated kinase-like protein Leishmania major chr 36
LmjF28.2820		Q4Q7Y0	heat shock protein 70, putative Leishmania major chr 28
LmjF36.2390	Biosynthesis of steroids	Q4Q1I2	sterol 24-c-methyltransferase, putative Leishmania major chr 36
LmjF35.4000		Q4FW69	protein kinase, putative Leishmania major chr 35
LmjF31.2320		Q4Q629	helicase-like protein Leishmania major chr 31
LmjF17.0670		Q4QEB9	protein kinase, putative Leishmania major chr 17
LmjF33.2070		Q4Q3Y0	protein kinase, putative Leishmania major chr 33
LmjF36.2380	Biosynthesis of steroids	Q4Q1I3	sterol 24-c-methyltransferase, putative Leishmania major chr 36
LmjF10.0200		Q4QHJ8	mitogen-activated protein kinase, putative Leishmania major chr 10
LmjF36.0910		Q4Q1Y5	mitogen-activated protein kinase-like protein Leishmania major chr 36
LmjF21.0915		Q4QCA4	histone h2a Leishmania major chr 21
LmjF04.0440			serine/threonine protein kinase-like protein Leishmania major chr 4
LmjF22.0490		Q4QBU7	protein kinase, putative Leishmania major chr 22
LmjF34.2090		Q4Q2Z2	protein kinase, putative Leishmania major chr 34
LmjF35.4050		Q4FW63	protein kinase, putative Leishmania major chr 35
LmjF09.0310		Q4QHZ5	protein kinase, putative Leishmania major chr 9
LmjF27.0560	Phosphatidylinositol signaling system	Q4FYR6	protein kinase, putative Leishmania major chr 27
LmjF36.1360	Purine metabolism	Q4Q1U0	adenylate kinase, putative Leishmania major chr 36
LmjF19.0150		Q4QDK6	protein kinase, putative Leishmania major chr 19
LmjF03.0350		Q9NKN1	protein kinase, putative Leishmania major chr 3
LmjF33.1980		Q4Q3Y9	serine/threonine-protein kinase a, putative Leishmania major chr 33
LmjF06.0010		Q4QJ78	histone h4 Leishmania major chr 6
LmjF28.0580		Q4Q8L2	mitogen-activated protein kinase, putative Leishmania major chr 28
LmjF33.0830		Q4Q4A9	2,4-dienoyl-coa reductase fadh1, putative Leishmania major chr 33
LmjF22.1650		Q4QBI2	hypothetical protein, unknown function Leishmania major chr 22
LmjF30.0370	Phosphatidylinositol signaling system	Q4Q7S2	MPK12 mitogen-activated protein kinase, putative Leishmania major chr 30
LmjF14.0040		Q4QFY1	j-binding protein, putative Leishmania major chr 14
LmjF13.1640		Q4QFZ0	mitogen-activated protein kinase 7, putative Leishmania major chr 13
LmjF02.0360		Q4FZ09	casein kinase II, alpha chain, putative Leishmania major chr 2
LmjF04.0480			ADP-ribosylation factor, putative Leishmania major chr 4
LmjF21.0150		Q4QCK0	serine/threonine-protein kinase-like protein Leishmania major chr 21
LmjF25.1520		Q4Q9T9	protein kinase, putative Leishmania major chr 25
LmjF32.0810		Q4Q5K1	serine/threonine protein kinase, putative Leishmania major chr 32
LmjF02.0290		Q4FZ16	protein kinase, putative Leishmania major chr 2
LmjF23.0360	Caprolactam degradation	Q4QBD8	NADP-dependent alcohol dehydrogenase, putative Leishmania major chr 23
LmjF34.1240		Q4Q379	hypothetical protein, unknown function Leishmania major chr 34
LmjF33.1400		Q4Q447	protein kinase, putative Leishmania major chr 33
LmjF19.0590		Q4QDG2	protein kinase, putative Leishmania major chr 19
LmjF35.1310		Q4FWY7	histone h4 Leishmania major chr 35
LmjF18.0640		Q4QDX7	serine/threonine kinase-like protein, putative Leishmania major chr 18
LmjF19.1610		Q4QD48	protein kinase, putative Leishmania major chr 19
LmjF30.2130		Q9NE58	protein kinase, putative Leishmania major chr 30
LmjF36.0020		Q9GRP6	histone h4 Leishmania major chr 36
LmjF33.1710		Q4Q416	protein kinase, putative Leishmania major chr 33
LmjF12.0130		Q4QGT0	protein kinase, putative Leishmania major chr 12
LmjF35.1470		Q4FWX2	choline/ethanolamine kinase, putative Leishmania major chr 35
LmjF07.0170	Phosphatidylinositol signaling system	Q4QIS7	protein kinase, putative Leishmania major chr 7
LmjF16.0990		Q4QES1	CRK protein kinase, putative Leishmania major chr 16
LmjF32.1360		Q4Q5E6	RNA guanylyltransferase, putative Leishmania major chr 32
LmjF19.0710	Reductive carboxylate cycle (CO2 fixation)	Q4QDF0	glycosomal malate dehydrogenase Leishmania major chr 19
LmjF08.1228		Q4QI43	protein kinase, putative Leishmania major chr 8
LmjF10.0830		Q4QHD1	protein kinase, putative Leishmania major chr 10
LmjF03.0210		Q9NKR4	protein kinase, putative Leishmania major chr 3
LmjF21.0270	Phosphatidylinositol signaling system	Q4QCI8	protein kinase, putative Leishmania major chr 21
LmjF31.1280		Q4Q6D5	p-glycoprotein e, putative Leishmania major chr 31
LmjF30.1780		Q4Q7B6	protein kinase, putative Leishmania major chr 30
LmjF31.1290		Q4Q6D4	multidrug resistance protein, copy 1-like protein Leishmania major chr 31
LmjF30.3240	Aminoacyl-tRNA biosynthesis	Q4Q6W5	glutamyl-tRNA synthetase, putative Leishmania major chr 30
LmjF24.0230		Q4QAV8	protein kinase, putative Leishmania major chr 24
LmjF21.0823		Q4QCD0	hypothetical protein, conserved Leishmania major chr 21
LmjF25.2450		Q9GRP6	histone h4 Leishmania major chr 25
LmjF22.0810		Q4QBR6	protein kinase, putative Leishmania major chr 22
LmjF26.1540		Q4Q940	hypothetical protein, conserved Leishmania major chr 26
LmjF30.1000		Q4Q7K3	protein kinase, putative Leishmania major chr 30
LmjF25.2340		Q4Q9K2	serine/threonine-protein kinase, putative Leishmania major chr 25
LmjF26.2510	Phosphatidylinositol signaling system	Q4Q8U0	protein kinase, putative Leishmania major chr 26
LmjF26.1730		Q4Q920	protein kinase, putative Leishmania major chr 26
LmjF20.1340		Q4QCR2	kinase-like protein Leishmania major chr 20
LmjF35.3960		Q4FW73	protein kinase A catalytic subunit isoform 2 Leishmania major chr 35
LmjF35.0830		Q4FX33	NADH-dependent fumarate reductase-like protein Leishmania major chr 35
LmjF35.5190		Q4FVV4	NIMA-related kinase, putative Leishmania major chr 35
LmjF34.4190		Q4Q2C2	protein serine/threonine phosphatase, putativee Leishmania major chr 34
LmjF27.1780		Q4FYE3	casein kinase I-like protein Leishmania major chr 27
LmjF19.0360		Q4QDI5	protein kinase, putative Leishmania major chr 19
LmjF32.2060		Q4Q570	ABC transporter-like protein Leishmania major chr 32
LmjF32.1290		Q4Q5F3	hypothetical protein, conserved Leishmania major chr 32
LmjF13.1630		Q4QFZ1	mitochondrial DNA polymerase I protein D, putative Leishmania major chr 13
LmjF32.1850		Q4Q594	chaperonin Hsp60, mitochondrial precursor, putative Leishmania major chr 32
LmjF30.3470		Q4Q6U1	casein kinase 1 isoform 2, putative Leishmania major chr 30
LmjF29.1330		Q4FXS1	serine/threonine-protein kinase, putative Leishmania major chr 29
LmjF32.3800		Q4Q4P2	hypothetical protein, conserved Leishmania major chr 32
LmjF35.3170		Q4FWF3	protein kinase, putative Leishmania major chr 35
LmjF24.1450		Q4QAI6	protein kinase, putative Leishmania major chr 24
LmjF33.1380		Q4Q449	MPK11 mitogen activated protein kinase, putative Leishmania major chr 33
LmjF29.2150	Phosphatidylinositol signaling system	Q4FXI7	protein kinase, putative Leishmania major chr 29
LmjF36.5660		Q4Q0J5	hypothetical protein, conserved Leishmania major chr 36
LmjF05.0550		Q4QJE7	protein kinase, putative Leishmania major chr 5
LmjF28.2000		Q4Q866	protein kinase, putative Leishmania major chr 28
LmjF28.1670	Phosphatidylinositol signaling system	Q4Q898	zinc finger protein kinase-like Leishmania major chr 28
LmjF20.0960		Q4QCV0	protein kinase, putative Leishmania major chr 20
LmjF32.0120		Q4Q5S4	MRK1 protein kinase, putative Leishmania major chr 32
LmjF16.0960		Q4QES4	hypothetical protein, conserved Leishmania major chr 16
LmjF30.1300		Q4Q7H3	hypothetical protein, unknown function Leishmania major chr 30
LmjF29.1740		Q4FXM8	histone H2A, putative Leishmania major chr 29
LmjF07.0160		Q4QIS8	protein kinase, putative Leishmania major chr 7
LmjF29.2490		Q4FXF3	protein kinase, putative Leishmania major chr 29
LmjF02.0020		Q9GRP6	histone h4 Leishmania major chr 2
LmjF15.1550		Q4QF23	protein kinase, putative Leishmania major chr 15
LmjF03.0780		Q9NKP1	serine/threonine-protein kinase, putative Leishmania major chr 3
LmjF15.0010		Q4QFI3	histone h4 Leishmania major chr 15
LmjF31.2630		Q4Q5Z8	serine/threonine protein phosphatase pp1(5.9), putative Leishmania major chr 31
LmjF17.0390		Q4QEF5	protein kinase, putative Leishmania major chr 17
LmjF36.5350		Q4Q0M7	protein kinase, putative Leishmania major chr 36
LmjF06.0930		Q4QIY4	2,4-dienoyl-coa reductase-like protein Leishmania major chr 6
LmjF20.1330		Q4QCR3	kinase-like protein Leishmania major chr 20
LmjF08.0660		Q4QIA3	protein kinase, putative Leishmania major chr 8
LmjF19.1470		Q4QD63	protein kinase, putative Leishmania major chr 19
LmjF11.0110		Q4QH69	protein kinase, putative Leishmania major chr 11
LmjF35.1180		Q4FX00	NADH-dependent fumarate reductase, putative Leishmania major chr 35
LmjF29.0200		Q4FY39	hypothetical protein, conserved Leishmania major chr 29
LmjF34.2190		Q4Q2Y1	dual specificity protein phosphatase, putative Leishmania major chr 34
LmjF33.2290		Q4Q3V8	protein kinase, putative Leishmania major chr 33
LmjF31.1830		Q4Q679	protein kinase-like protein Leishmania major chr 31
LmjF14.1070		Q4QFM8	protein kinase, putative Leishmania major chr 14
LmjF29.1240		Q4FXT0	hypothetical protein, unknown function Leishmania major chr 29
LmjF35.1050		Q4FX11	protein kinase, putative Leishmania major chr 35
LmjF21.0930		Q4QCA4	histone H2A, putative Leishmania major chr 21
LmjF27.0470		Q4FYS5	ABC transporter, putative Leishmania major chr 27
LmjF34.0670		Q4Q3E0	ABC transporter-like protein Leishmania major chr 34
LmjF26.0980		Q4Q996	protein kinase, putative Leishmania major chr 26
LmjF08.1280		Q4QI37	protein kinase, putative Leishmania major chr 8
LmjF25.1560		Q4Q9T5	protein kinase, putative Leishmania major chr 25
LmjF36.6470	Phosphatidylinositol signaling system	Q4Q0B0	LMPK mitogen activated protein kinase homologue Leishmania major chr 36
LmjF26.0040	Phosphatidylinositol signaling system	Q4Q9I7	protein kinase, putative Leishmania major chr 26
LmjF21.0920		Q4QCA4	histone H2A, putative Leishmania major chr 21
LmjF35.2170		Q4FWQ2	hypothetical protein, conserved Leishmania major chr 35
LmjF04.0340			ADP-ribosylation factor, putative Leishmania major chr 4
LmjF30.0130	Aminoacyl-tRNA biosynthesis	Q4Q7U2	lysyl-tRNA synthetase, putative Leishmania major chr 30
LmjF31.3180		Q9GRP6	histone h4 Leishmania major chr 31
LmjF31.3160		Q4Q5T9	protein kinase, putative Leishmania major chr 31
