# Supplementary material for: Protein network prediction and topological analysis in Leishmania major as a tool for drug target selection
Source: BMC Bioinformatics. 2010 Sep 27;11:484. doi: 10.1186/1471-2105-11-484 (PMC2956735; doi:10.1186/1471-2105-11-484)
Supplement: Additional file 4 — Table S3: Clusters IDs from the whole network with overrepresented GO codes and p-values. [file 1471-2105-11-484-S4.XLS]

## Sheet: Table S3
Table S3: Clusters IDs from the whole network with overrepresented GO codes and p-values
MCL Cluster ID	Description	GO code overrepresented	p-value
cl_1	protein amino acid phosphorylation	6468	3.2153E-298
cl_2	nucleosome assembly	6334	5.9104E-33
cl_3	small GTPase mediated signal transduction	7264	1.2656E-55
cl_4	DNA replication initiation	6270	7.1023E-14
cl_5	nucleobase, nucleoside, nucleotide and nucleic acid metabolic process	6139	4.0118E-35
cl_6	protein folding	6457	3.7231E-4
cl_7	electron transport	6118	1.7924E-52
cl_8	protein polymerization	51258	5.6445E-66
cl_9	protein amino acid alkylation	8213	4.5197E-9
cl_10	transport	6810	4.6281E-13
cl_11	modification-dependent macromolecule catabolic process	43632	2.0611E-28
cl_12	metabolic process	8152	9.3113E-6
cl_13	carboxylic acid metabolic process	19752	3.9434E-16
cl_14	cell redox homeostasis	45454	5.5170E-24
cl_15	DNA metabolic process	6259	5.5271E-14
cl_16	amino acid and derivative metabolic process	6519	2.7751E-14
cl_17	macromolecule biosynthetic process	9059	4.3450E-10
cl_18	tRNA aminoacylation for protein translation	6418	7.2318E-29
cl_19	protein amino acid dephosphorylation	6470	1.1529E-24
cl_20	ATP metabolic process	46034	6.0989E-9
cl_21	cellular biosynthetic process	44249	1.4248E-5
cl_22	protein targeting to ER	45047	2.4092E-5
cl_23	No Overrepresentation	No Overrepresentation	No Overrepresentation
cl_24	gene expression	10467	1.3443E-6
cl_25	protein folding	6457	1.5852E-13
cl_26	pyrimidine deoxyribonucleoside triphosphate biosynthetic process	9212	3.0180E-6
cl_27	proteolysis	6508	1.4579E-11
cl_28	tRNA aminoacylation	43039	1.8541E-18
cl_29	phosphorylation	16310	1.1883E-8
cl_30	translational elongation	6455	7.0318E-13
cl_31	nucleobase, nucleoside, nucleotide and nucleic acid metabolic process	6139	1.8710E-5
cl_32	protein import into mitochondrial matrix	30150	1.8608E-12
cl_33	microtubule-based process	7017	3.3870E-9
cl_34	aspartate family amino acid catabolic process	9068	2.1557E-6
cl_35	ribosome biogenesis	42254	2.7897E-7
cl_36	energy coupled proton transport, against electrochemical gradient	15988	2.7888E-11
cl_37	intracellular signaling cascade	7242	1.2682E-4
cl_38	cell redox homeostasis	45454	1.8661E-4
cl_39	rRNA processing	6365	8.8422E-12
cl_40	transcription	6350	1.6020E-10
cl_41	translation	6416	5.4538E-5
cl_42	acetyl-CoA metabolic process	6084	3.7624E-7
cl_43	DNA metabolic process	6259	2.3807E-6
cl_44	No Overrepresentation	No Overrepresentation	No Overrepresentation
cl_45	vesicle-mediated transport	16192	3.3326E-5
cl_46	organic acid metabolic process	6082	4.6834E-6
cl_47	alcohol metabolic process	6066	2.7199E-5
cl_48	cell growth	16049	4.7273E-5
cl_49	carbohydrate metabolic process	5975	1.6003E-5
cl_50	No Overrepresentation	No Overrepresentation	No Overrepresentation
cl_51	GMP metabolic process	46037	1.0720E-3
cl_52	nucleoside metabolic process	9116	1.5377E-7
cl_53	purine ribonucleotide metabolic process	9150	8.8667E-4
cl_54	tricarboxylic acid cycle	6099	5.2606E-8
cl_55	nuclear mRNA trans splicing, SL addition	45291	4.0240E-6
cl_56	regulation of GTPase activity	43087	5.1737E-6
cl_57	glycolysis	6096	6.2515E-5
cl_58	replicative cell aging	1302	2.6802E-4
cl_59	intracellular protein transport	6886	5.8850E-4
cl_60	mitochondrial electron transport, NADH to ubiquinone	6120	2.6788E-3
cl_61	ubiquitin cycle	6512	8.5509E-5
cl_62	electron transport	6118	1.1317E-3
cl_63	pyrimidine ribonucleoside monophosphate metabolic process	9173	5.3605E-4
