# Supplementary material for: Protein network prediction and topological analysis in Leishmania major as a tool for drug target selection
Source: BMC Bioinformatics. 2010 Sep 27;11:484. doi: 10.1186/1471-2105-11-484 (PMC2956735; doi:10.1186/1471-2105-11-484)
Supplement: Additional file 5 — Table S4: List of hypothetical proteins with predicted biological process derived from the clustering and enrichment analysis. [file 1471-2105-11-484-S5.XLS]

## Sheet: Table S4
Table S4: List of hypothetical proteins with predicted biological process derived from the clustering and enrichment analysis
GeneDB ID	Predicted essentiality and Exclusive Status	Predicted Biological Process	GeneDB Functional Description
LmjF09.0950		amino acid and derivative metabolic process	hypothetical protein, conserved Leishmania major chr 9
LmjF36.6120		amino acid and derivative metabolic process	hypothetical protein, conserved Leishmania major chr 36
LmjF01.0480		amino acid and derivative metabolic process	hypothetical protein, conserved Leishmania major chr 1
LmjF28.0200		amino acid and derivative metabolic process	hypothetical protein, conserved Leishmania major chr 28
LmjF16.0420		amino acid and derivative metabolic process	hypothetical protein, conserved Leishmania major chr 16
LmjF29.0450		ATP metabolic process	hypothetical protein, conserved Leishmania major chr 29
LmjF11.0230		ATP metabolic process	hypothetical protein, conserved Leishmania major chr 11
LmjF30.2080		ATP metabolic process	hypothetical protein, conserved Leishmania major chr 30
LmjF14.1280		carboxylic acid metabolic process	hypothetical protein, conserved Leishmania major chr 14
LmjF35.0290		carboxylic acid metabolic process	hypothetical protein, conserved Leishmania major chr 35
LmjF26.1540	exclusive_targets	cell redox homeostasis	hypothetical protein, conserved Leishmania major chr 26
LmjF34.2200		cell redox homeostasis	hypothetical protein, conserved Leishmania major chr 34
LmjF06.1190		cell redox homeostasis	hypothetical protein, conserved Leishmania major chr 6
LmjF26.0670		cell redox homeostasis	hypothetical protein, conserved Leishmania major chr 26
LmjF30.0430		cell redox homeostasis	hypothetical protein, conserved Leishmania major chr 30
LmjF35.1330		cell redox homeostasis	hypothetical protein, conserved Leishmania major chr 35
LmjF24.1620		cell redox homeostasis	hypothetical protein, conserved Leishmania major chr 24
LmjF12.0360		cell redox homeostasis	hypothetical protein, conserved Leishmania major chr 12
LmjF35.2260		cellular biosynthetic process	hypothetical protein, conserved Leishmania major chr 35
LmjF29.1490		cellular biosynthetic process	hypothetical protein, conserved Leishmania major chr 29
LmjF26.2560		cellular biosynthetic process	hypothetical protein, conserved Leishmania major chr 26
LmjF25.1780		cellular biosynthetic process	hypothetical protein, conserved Leishmania major chr 25
LmjF28.1090		cellular biosynthetic process	hypothetical protein, conserved Leishmania major chr 28
LmjF25.0300		cellular biosynthetic process	hypothetical protein, conserved Leishmania major chr 25
LmjF34.1240	exclusive_targets	DNA metabolic process	hypothetical protein, unknown function Leishmania major chr 34
LmjF35.2990		DNA metabolic process	hypothetical protein, conserved Leishmania major chr 35
LmjF23.1270		DNA metabolic process	hypothetical protein, conserved Leishmania major chr 23
LmjF21.0820		DNA metabolic process	hypothetical protein, conserved Leishmania major chr 21
LmjF29.0560		DNA metabolic process	hypothetical protein, conserved Leishmania major chr 29
LmjF32.1880		DNA metabolic process	hypothetical protein, unknown function Leishmania major chr 32
LmjF30.3430		DNA metabolic process	hypothetical protein, conserved Leishmania major chr 30
LmjF10.0270		DNA metabolic process	hypothetical protein, conserved Leishmania major chr 10
LmjF29.0540		DNA metabolic process	hypothetical protein, conserved Leishmania major chr 29
LmjF29.0550		DNA metabolic process	hypothetical protein, conserved Leishmania major chr 29
LmjF25.1440		DNA metabolic process	hypothetical protein, conserved Leishmania major chr 25
LmjF31.2700		DNA metabolic process	hypothetical protein, conserved Leishmania major chr 31
LmjF35.1260		DNA replication initiation	hypothetical protein, conserved Leishmania major chr 35
LmjF33.1350		DNA replication initiation	hypothetical protein, conserved Leishmania major chr 33
LmjF36.2900		DNA replication initiation	hypothetical protein, conserved Leishmania major chr 36
LmjF13.1520		DNA replication initiation	hypothetical protein, conserved Leishmania major chr 13
LmjF17.0540		DNA replication initiation	hypothetical protein, conserved Leishmania major chr 17
LmjF33.1200		DNA replication initiation	hypothetical protein, conserved Leishmania major chr 33
LmjF22.0940		DNA replication initiation	hypothetical protein, conserved Leishmania major chr 22
LmjF34.1330		DNA replication initiation	hypothetical protein, conserved Leishmania major chr 34
LmjF08.0070		DNA replication initiation	hypothetical protein, conserved Leishmania major chr 8
LmjF08.1000		DNA replication initiation	hypothetical protein, conserved Leishmania major chr 8
LmjF34.3280		DNA replication initiation	hypothetical protein, conserved Leishmania major chr 34
LmjF35.4400		DNA replication initiation	hypothetical protein, conserved Leishmania major chr 35
LmjF22.0930		DNA replication initiation	hypothetical protein, conserved Leishmania major chr 22
LmjF20.0120		DNA replication initiation	hypothetical protein, conserved Leishmania major chr 20
LmjF16.0020		DNA replication initiation	hypothetical protein, conserved Leishmania major chr 16
LmjF09.0650		DNA replication initiation	hypothetical protein, conserved Leishmania major chr 9
LmjF34.0340		DNA replication initiation	hypothetical protein, conserved Leishmania major chr 34
LmjF36.5400		DNA replication initiation	hypothetical protein, conserved Leishmania major chr 36
LmjF20.1090		DNA replication initiation	hypothetical protein, conserved Leishmania major chr 20
LmjF27.1950		DNA replication initiation	hypothetical protein, conserved Leishmania major chr 27
LmjF09.0820		DNA replication initiation	hypothetical protein, conserved Leishmania major chr 9
LmjF07.0480		DNA replication initiation	hypothetical protein, conserved Leishmania major chr 7
LmjF31.0490		DNA replication initiation	hypothetical protein, unknown function Leishmania major chr 31
LmjF24.2220		DNA replication initiation	hypothetical protein, conserved Leishmania major chr 24
LmjF30.1700		DNA replication initiation	hypothetical protein, conserved Leishmania major chr 30
LmjF20.0260		DNA replication initiation	hypothetical protein, conserved Leishmania major chr 20
LmjF33.2040		DNA replication initiation	hypothetical protein, conserved Leishmania major chr 33
LmjF23.0310		DNA replication initiation	hypothetical protein, conserved Leishmania major chr 23
LmjF36.5660	exclusive_targets	electron transport	hypothetical protein, conserved Leishmania major chr 36
LmjF21.1440		electron transport	hypothetical protein, conserved Leishmania major chr 21
LmjF34.0270		electron transport	hypothetical protein, conserved Leishmania major chr 34
LmjF26.2610		electron transport	hypothetical protein, conserved Leishmania major chr 26
LmjF14.0440		electron transport	hypothetical protein, conserved Leishmania major chr 14
LmjF23.1410		electron transport	hypothetical protein, conserved Leishmania major chr 23
LmjF32.0930		electron transport	hypothetical protein, conserved Leishmania major chr 32
LmjF36.5460		electron transport	hypothetical protein, conserved Leishmania major chr 36
LmjF34.1140		electron transport	hypothetical protein, conserved Leishmania major chr 34
LmjF25.2070		electron transport	hypothetical protein, conserved Leishmania major chr 25
LmjF26.0650		electron transport	hypothetical protein, conserved Leishmania major chr 26
LmjF15.0100		electron transport	hypothetical protein, conserved Leishmania major chr 15
LmjF31.1180		electron transport	hypothetical protein, unknown function Leishmania major chr 31
LmjF24.1740		electron transport	hypothetical protein, conserved Leishmania major chr 24
LmjF06.1240		electron transport	hypothetical protein, conserved Leishmania major chr 6
LmjF17.0350		electron transport	hypothetical protein, conserved Leishmania major chr 17
LmjF32.3760		glycolysis	hypothetical protein, conserved Leishmania major chr 32
LmjF36.4330		intracellular signaling cascade	hypothetical protein, conserved Leishmania major chr 36
LmjF30.0660		intracellular signaling cascade	hypothetical protein, conserved Leishmania major chr 30
LmjF35.2170	exclusive_targets	metabolic process	hypothetical protein, conserved Leishmania major chr 35
LmjF12.0390		metabolic process	hypothetical protein, conserved Leishmania major chr 12
LmjF35.2150		metabolic process	hypothetical protein, conserved Leishmania major chr 35
LmjF29.2080		metabolic process	hypothetical protein, conserved Leishmania major chr 29
LmjF24.1640		metabolic process	hypothetical protein, conserved Leishmania major chr 24
LmjF28.0380		metabolic process	hypothetical protein, conserved Leishmania major chr 28
LmjF34.0010		metabolic process	hypothetical protein, conserved Leishmania major chr 34
LmjF14.0290		metabolic process	hypothetical protein, conserved Leishmania major chr 14
LmjF18.0080		metabolic process	hypothetical protein, conserved Leishmania major chr 18
LmjF33.1590		metabolic process	hypothetical protein, conserved Leishmania major chr 33
LmjF36.2340		metabolic process	hypothetical protein, conserved Leishmania major chr 36
LmjF34.3190		metabolic process	hypothetical protein, conserved Leishmania major chr 34
LmjF35.2020		metabolic process	hypothetical protein, conserved Leishmania major chr 35
LmjF04.0290		No Overrepresentation	hypothetical protein, conserved Leishmania major chr 4
LmjF29.1010		No Overrepresentation	hypothetical protein, conserved Leishmania major chr 29
LmjF23.1480		nucleobase, nucleoside, nucleotide and nucleic acid metabolic process	hypothetical protein, conserved Leishmania major chr 23
LmjF30.1300	exclusive_targets	nucleobase, nucleoside, nucleotide and nucleic acid metabolic process	hypothetical protein, unknown function Leishmania major chr 30
LmjF29.0200	exclusive_targets	nucleobase, nucleoside, nucleotide and nucleic acid metabolic process	hypothetical protein, conserved Leishmania major chr 29
LmjF16.0050		nucleobase, nucleoside, nucleotide and nucleic acid metabolic process	hypothetical protein, conserved Leishmania major chr 16
LmjF03.0690		nucleobase, nucleoside, nucleotide and nucleic acid metabolic process	hypothetical protein, conserved Leishmania major chr 3
LmjF34.1550		nucleobase, nucleoside, nucleotide and nucleic acid metabolic process	hypothetical protein, conserved Leishmania major chr 34
LmjF26.1560		nucleobase, nucleoside, nucleotide and nucleic acid metabolic process	hypothetical protein, conserved Leishmania major chr 26
LmjF34.3230		nucleobase, nucleoside, nucleotide and nucleic acid metabolic process	hypothetical protein, conserved Leishmania major chr 34
LmjF06.0390		nucleobase, nucleoside, nucleotide and nucleic acid metabolic process	hypothetical protein, conserved Leishmania major chr 6
LmjF14.0410		nucleobase, nucleoside, nucleotide and nucleic acid metabolic process	hypothetical protein, conserved Leishmania major chr 14
LmjF12.0260		nucleobase, nucleoside, nucleotide and nucleic acid metabolic process	hypothetical protein, conserved Leishmania major chr 12
LmjF14.0240		nucleosome assembly	hypothetical protein, conserved Leishmania major chr 14
LmjF35.4710		nucleosome assembly	hypothetical protein, conserved Leishmania major chr 35
LmjF16.0960	exclusive_targets	protein amino acid alkylation	hypothetical protein, conserved Leishmania major chr 16
LmjF06.0870		protein amino acid alkylation	hypothetical protein, conserved Leishmania major chr 6
LmjF35.3600		protein amino acid alkylation	hypothetical protein, conserved Leishmania major chr 35
LmjF03.0060		protein amino acid alkylation	hypothetical protein, conserved Leishmania major chr 3
LmjF08.1160		protein amino acid alkylation	hypothetical protein, conserved Leishmania major chr 8
LmjF29.0940		protein amino acid alkylation	hypothetical protein, conserved Leishmania major chr 29
LmjF16.0310		protein amino acid alkylation	hypothetical protein, conserved Leishmania major chr 16
LmjF11.0480		protein amino acid alkylation	hypothetical protein, conserved Leishmania major chr 11
LmjF28.2400		protein amino acid alkylation	hypothetical protein, conserved Leishmania major chr 28
LmjF28.2160		protein amino acid alkylation	hypothetical protein, conserved Leishmania major chr 28
LmjF16.0030		protein amino acid alkylation	hypothetical protein, conserved Leishmania major chr 16
LmjF20.1710		protein amino acid alkylation	hypothetical protein, conserved Leishmania major chr 20
LmjF35.1570		protein amino acid alkylation	hypothetical protein, conserved Leishmania major chr 35
LmjF26.2000		protein amino acid alkylation	hypothetical protein, conserved Leishmania major chr 26
LmjF21.0020		protein amino acid alkylation	hypothetical protein, conserved Leishmania major chr 21
LmjF20.0420		protein amino acid alkylation	hypothetical protein, conserved Leishmania major chr 20
LmjF23.0100		protein amino acid alkylation	hypothetical protein, unknown function Leishmania major chr 23
LmjF35.5140		protein amino acid alkylation	hypothetical protein, unknown function Leishmania major chr 35
LmjF19.0730		protein amino acid alkylation	hypothetical protein, conserved Leishmania major chr 19
LmjF05.1100		protein amino acid alkylation	hypothetical protein, conserved Leishmania major chr 5
LmjF30.0810		protein amino acid alkylation	hypothetical protein, conserved Leishmania major chr 30
LmjF20.0030		protein amino acid alkylation	hypothetical protein, conserved Leishmania major chr 20
LmjF36.4490		protein amino acid alkylation	hypothetical protein, conserved Leishmania major chr 36
LmjF10.1228		protein amino acid alkylation	hypothetical protein Leishmania major chr 10
LmjF36.2650		protein amino acid alkylation	hypothetical protein, conserved Leishmania major chr 36
LmjF27.1840		protein amino acid dephosphorylation	hypothetical protein, conserved Leishmania major chr 27
LmjF25.0570		protein amino acid dephosphorylation	hypothetical protein, conserved Leishmania major chr 25
LmjF13.0770		protein amino acid dephosphorylation	hypothetical protein, conserved Leishmania major chr 13
LmjF25.0230		protein amino acid dephosphorylation	hypothetical protein, conserved Leishmania major chr 25
LmjF32.1010		protein amino acid dephosphorylation	hypothetical protein, conserved Leishmania major chr 32
LmjF32.1290	exclusive_targets	protein amino acid phosphorylation	hypothetical protein, conserved Leishmania major chr 32
LmjF21.0853	exclusive_targets	protein amino acid phosphorylation	hypothetical protein, conserved Leishmania major chr 21
LmjF21.0823	exclusive_targets	protein amino acid phosphorylation	hypothetical protein, conserved Leishmania major chr 21
LmjF28.1650		protein amino acid phosphorylation	hypothetical protein, conserved Leishmania major chr 28
LmjF36.1520		protein amino acid phosphorylation	hypothetical protein, conserved Leishmania major chr 36
LmjF22.1170		protein amino acid phosphorylation	hypothetical protein, conserved Leishmania major chr 22
LmjF36.6090		protein amino acid phosphorylation	hypothetical protein, conserved Leishmania major chr 36
LmjF35.2870		protein amino acid phosphorylation	hypothetical protein, conserved Leishmania major chr 35
LmjF29.0240		protein amino acid phosphorylation	hypothetical protein, conserved Leishmania major chr 29
LmjF30.1360		protein amino acid phosphorylation	hypothetical protein, conserved Leishmania major chr 30
LmjF31.0660		protein amino acid phosphorylation	hypothetical protein, conserved Leishmania major chr 31
LmjF10.0600		protein amino acid phosphorylation	hypothetical protein, conserved Leishmania major chr 10
LmjF08.0230		protein amino acid phosphorylation	hypothetical protein, conserved Leishmania major chr 8
LmjF22.1150		protein amino acid phosphorylation	hypothetical protein, conserved Leishmania major chr 22
LmjF35.0490		protein amino acid phosphorylation	hypothetical protein, conserved Leishmania major chr 35
LmjF26.2060		protein amino acid phosphorylation	hypothetical protein, conserved Leishmania major chr 26
LmjF16.0110		protein amino acid phosphorylation	hypothetical protein, conserved Leishmania major chr 16
LmjF31.1840		protein amino acid phosphorylation	hypothetical protein, unknown function Leishmania major chr 31
LmjF35.4040		protein folding	hypothetical protein, conserved Leishmania major chr 35
LmjF15.1220		protein folding	hypothetical protein, unknown function Leishmania major chr 15
LmjF32.3800	exclusive_targets	protein folding	hypothetical protein, conserved Leishmania major chr 32
LmjF29.1240	exclusive_targets	protein folding	hypothetical protein, unknown function Leishmania major chr 29
LmjF36.0760		protein folding	hypothetical protein, conserved Leishmania major chr 36
LmjF36.4440		protein folding	hypothetical protein, conserved Leishmania major chr 36
LmjF32.2850		protein folding	hypothetical protein, conserved Leishmania major chr 32
LmjF32.2410		protein folding	hypothetical protein, conserved Leishmania major chr 32
LmjF29.2550		protein folding	hypothetical protein, conserved Leishmania major chr 29
LmjF17.1240		protein folding	hypothetical protein, conserved Leishmania major chr 17
LmjF34.0540		protein folding	hypothetical protein, conserved Leishmania major chr 34
LmjF32.2490		protein folding	hypothetical protein, conserved Leishmania major chr 32
LmjF33.0700		protein folding	hypothetical protein, conserved Leishmania major chr 33
LmjF30.3010		protein folding	hypothetical protein, conserved Leishmania major chr 30
LmjF28.2550		protein folding	hypothetical protein, unknown function Leishmania major chr 28
LmjF30.3450		protein folding	hypothetical protein, conserved Leishmania major chr 30
LmjF36.6150		protein folding	hypothetical protein, conserved Leishmania major chr 36
LmjF04.0890		protein folding	hypothetical protein, conserved Leishmania major chr 4
LmjF26.0370		protein folding	hypothetical protein, conserved Leishmania major chr 26
LmjF28.0500		protein folding	hypothetical protein, conserved Leishmania major chr 28
LmjF16.1660		protein folding	hypothetical protein, conserved Leishmania major chr 16
LmjF35.0690		protein folding	hypothetical protein, conserved Leishmania major chr 35
LmjF35.4070		protein folding	hypothetical protein, conserved Leishmania major chr 35
LmjF17.0120		protein folding	hypothetical protein, conserved Leishmania major chr 17
LmjF25.1920		protein folding	hypothetical protein, conserved Leishmania major chr 25
LmjF21.0530		protein folding	hypothetical protein, conserved Leishmania major chr 21
LmjF04.0420		protein folding	hypothetical protein, conserved Leishmania major chr 4
LmjF25.1680		protein folding	hypothetical protein, unknown function Leishmania major chr 25
LmjF36.3540		protein folding	hypothetical protein, conserved Leishmania major chr 36
LmjF12.0610		protein folding	hypothetical protein, conserved Leishmania major chr 12
LmjF34.3490		protein folding	hypothetical protein, conserved Leishmania major chr 34
LmjF35.2970		protein folding	hypothetical protein, conserved Leishmania major chr 35
LmjF29.0150		protein folding	hypothetical protein, conserved Leishmania major chr 29
LmjF09.0440		protein folding	hypothetical tetratricopeptide repeat protein Leishmania major chr 9
LmjF30.3100		protein folding	hypothetical protein, conserved Leishmania major chr 30
LmjF21.0980		protein folding	hypothetical protein, conserved Leishmania major chr 21
LmjF36.2070		protein folding	hypothetical protein, conserved Leishmania major chr 36
LmjF34.2790		protein folding	hypothetical protein, conserved Leishmania major chr 34
LmjF34.1050		protein folding	hypothetical protein, conserved Leishmania major chr 34
LmjF29.0320		protein folding	hypothetical protein, conserved Leishmania major chr 29
LmjF12.0560		protein folding	hypothetical protein, conserved Leishmania major chr 12
LmjF02.0590		protein folding	hypothetical protein, conserved Leishmania major chr 2
LmjF06.0440		protein folding	hypothetical protein, conserved Leishmania major chr 6
LmjF20.0940		protein folding	hypothetical protein, conserved Leishmania major chr 20
LmjF05.0410		protein folding	hypothetical protein, conserved Leishmania major chr 5
LmjF04.0550		protein folding	hypothetical protein, conserved Leishmania major chr 4
LmjF25.2100		protein folding	hypothetical protein, conserved Leishmania major chr 25
LmjF30.2440		protein folding	hypothetical protein, conserved Leishmania major chr 30
LmjF34.3820		protein folding	hypothetical protein, conserved Leishmania major chr 34
LmjF36.1780		protein folding	hypothetical protein, conserved Leishmania major chr 36
LmjF36.2280		protein folding	hypothetical protein, conserved Leishmania major chr 36
LmjF14.1330		protein folding	hypothetical protein, conserved Leishmania major chr 14
LmjF35.4880		protein folding	hypothetical protein, conserved Leishmania major chr 35
LmjF10.0780		protein polymerization	hypothetical protein, conserved Leishmania major chr 10
LmjF20.0780		protein polymerization	hypothetical protein, conserved Leishmania major chr 20
LmjF22.1650	exclusive_targets	protein targeting to ER	hypothetical protein, unknown function Leishmania major chr 22
LmjF36.3170		protein targeting to ER	hypothetical protein, conserved Leishmania major chr 36
LmjF07.0580		protein targeting to ER	hypothetical protein, conserved Leishmania major chr 7
LmjF13.0680		proteolysis	hypothetical protein, conserved Leishmania major chr 13
LmjF18.0290		pyrimidine deoxyribonucleoside triphosphate biosynthetic process	hypothetical protein, conserved Leishmania major chr 18
LmjF30.1890		pyrimidine deoxyribonucleoside triphosphate biosynthetic process	hypothetical protein, conserved Leishmania major chr 30
LmjF01.0090		pyrimidine deoxyribonucleoside triphosphate biosynthetic process	hypothetical protein, conserved Leishmania major chr 1
LmjF15.0820		regulation of GTPase activity	hypothetical protein, conserved Leishmania major chr 15
LmjF30.3020		ribosome biogenesis	hypothetical protein, conserved Leishmania major chr 30
LmjF32.0690		ribosome biogenesis	hypothetical protein, conserved Leishmania major chr 32
LmjF17.1250		ribosome biogenesis	hypothetical protein, conserved Leishmania major chr 17
LmjF35.5170		small GTPase mediated signal transduction	hypothetical protein, conserved Leishmania major chr 35
LmjF25.1390		small GTPase mediated signal transduction	hypothetical protein, conserved Leishmania major chr 25
LmjF26.0480		small GTPase mediated signal transduction	hypothetical protein, conserved Leishmania major chr 26
LmjF32.3210		small GTPase mediated signal transduction	hypothetical protein, conserved Leishmania major chr 32
LmjF26.2630		small GTPase mediated signal transduction	hypothetical protein, conserved Leishmania major chr 26
LmjF32.3110		small GTPase mediated signal transduction	hypothetical protein, conserved Leishmania major chr 32
LmjF31.0860		small GTPase mediated signal transduction	hypothetical protein, conserved Leishmania major chr 31
LmjF34.2270		small GTPase mediated signal transduction	hypothetical protein, conserved Leishmania major chr 34
LmjF32.3020		small GTPase mediated signal transduction	hypothetical protein, conserved Leishmania major chr 32
LmjF14.0060		small GTPase mediated signal transduction	hypothetical protein, conserved Leishmania major chr 14
LmjF19.0240		small GTPase mediated signal transduction	hypothetical protein, conserved Leishmania major chr 19
LmjF22.0480		small GTPase mediated signal transduction	hypothetical protein, conserved Leishmania major chr 22
LmjF35.2760		small GTPase mediated signal transduction	hypothetical protein, conserved Leishmania major chr 35
LmjF23.0740		small GTPase mediated signal transduction	hypothetical protein, conserved Leishmania major chr 23
LmjF32.3050		small GTPase mediated signal transduction	hypothetical protein, conserved Leishmania major chr 32
LmjF05.0200		small GTPase mediated signal transduction	hypothetical protein, conserved Leishmania major chr 5
LmjF36.1860		small GTPase mediated signal transduction	hypothetical protein, conserved Leishmania major chr 36
LmjF22.0820		small GTPase mediated signal transduction	hypothetical protein, conserved Leishmania major chr 22
LmjF33.2620		small GTPase mediated signal transduction	hypothetical protein, conserved Leishmania major chr 33
LmjF30.0840		small GTPase mediated signal transduction	hypothetical protein, conserved Leishmania major chr 30
LmjF26.2190		small GTPase mediated signal transduction	hypothetical protein, conserved Leishmania major chr 26
LmjF28.1880		small GTPase mediated signal transduction	hypothetical protein, conserved Leishmania major chr 28
LmjF32.0370		small GTPase mediated signal transduction	hypothetical protein, conserved Leishmania major chr 32
LmjF14.1170		small GTPase mediated signal transduction	hypothetical protein, conserved Leishmania major chr 14
LmjF36.6240		small GTPase mediated signal transduction	hypothetical protein, conserved Leishmania major chr 36
LmjF35.5210		small GTPase mediated signal transduction	hypothetical protein, conserved Leishmania major chr 35
LmjF22.0720		small GTPase mediated signal transduction	hypothetical protein, conserved Leishmania major chr 22
LmjF25.0450		small GTPase mediated signal transduction	hypothetical protein, conserved Leishmania major chr 25
LmjF07.1130		small GTPase mediated signal transduction	hypothetical protein, conserved Leishmania major chr 7
LmjF36.4290		small GTPase mediated signal transduction	hypothetical protein, conserved Leishmania major chr 36
LmjF27.2000		small GTPase mediated signal transduction	hypothetical protein, conserved Leishmania major chr 27
LmjF34.2460		small GTPase mediated signal transduction	hypothetical protein, conserved Leishmania major chr 34
LmjF31.0540		transport	hypothetical protein, conserved Leishmania major chr 31
LmjF21.1330		transport	hypothetical protein, conserved Leishmania major chr 21
LmjF27.1700		transport	hypothetical protein, conserved Leishmania major chr 27
LmjF22.0470		tRNA aminoacylation	hypothetical protein, conserved Leishmania major chr 22
LmjF35.2450	exclusive_targets	ubiquitin cycle	hypothetical protein, conserved Leishmania major chr 35
LmjF32.1090		ubiquitin cycle	hypothetical protein, conserved Leishmania major chr 32
