# Supplementary material for: Protein network prediction and topological analysis in Leishmania major as a tool for drug target selection
Source: BMC Bioinformatics. 2010 Sep 27;11:484. doi: 10.1186/1471-2105-11-484 (PMC2956735; doi:10.1186/1471-2105-11-484)
Supplement: Additional file 6 — Table S5: Number of essential genes for each GO Biological process. [file 1471-2105-11-484-S6.XLS]

## Sheet: Table S5
Table S5: Number of essential genes for each GO Biological process
GO code	Number of essential genes
protein amino acid phosphorylation	91
nucleosome assembly	12
nucleobase, nucleoside, nucleotide and nucleic acid metabolic process	6
electron transport	5
transport	5
protein amino acid alkylation	3
small GTPase mediated signal transduction	2
modification-dependent macromolecule catabolic process	2
protein folding	2
cell redox homeostasis	2
DNA metabolic process	2
carboxylic acid metabolic process	1
metabolic process	1
DNA replication initiation	1
ubiquitin cycle	1
tRNA aminoacylation for protein translation	1
tRNA aminoacylation	1
pyrimidine deoxyribonucleoside triphosphate biosynthetic process	1
No Overrepresentation	1
protein import into mitochondrial matrix	1
protein targeting to ER	1
